# Supplementary material for: Assessing the role of mitonuclear interactions on mitochondrial function and organismal fitness in natural Drosophila populations
Source: Evol Lett. 2024 Aug 9;8(6):916–26. doi: 10.1093/evlett/qrae043 (PMC11637609; doi:10.1093/evlett/qrae043)
Supplement: qrae043_suppl_Supplementary_Materials [file qrae043_suppl_supplementary_materials.zip]

Archive with 2 entries (2 files):
- Bettinazzi_S_Mitonuclear interactions in natural Drosophila populations - Supplementary.pdf
- Bettinazzi_S_Mitonuclear interactions in natural Drosophila populations - TABLES_R2.xlsx
