# Supplementary material for: Assessing the role of mitonuclear interactions on mitochondrial function and organismal fitness in natural Drosophila populations
Source: Evol Lett. 2024 Aug 9;8(6):916–26. doi: 10.1093/evlett/qrae043 (PMC11637609; doi:10.1093/evlett/qrae043)
Supplement: qrae043_suppl_Supplementary_Materials [file qrae043_suppl_supplementary_materials.zip › Bettinazzi_S_Mitonuclear interactions in natural Drosophila populations - TABLES_R2.xlsx]

## Sheet: Table_s1-O2
Table s1											O2 fluxes (pmol O2 ∙ s−1 ∙ mg−1)											Flux control ratios (FCR)									Flux control factors (FCF)						Raw O2 fluxes (pmol O2 ∙ s −1 ∙ mL−1)
mtDNA	nDNA	strain	sex	temp	diet	day	pop	batch	subject	tissue (mg·2-thoraces−1)	CIL	CIP	CI+ProDHP	CI+ProDH+CIIP	CI+ProDH+CII+GpDHP	CI+ProDH+CII+GpDHE	ProDH+CII+GpDHE	ProDH+GpDHE	CIVE	PC1	PC2	CIL	CIP	CI+ProDHP	CI+ProDH+CIIP	CI+ProDH+CII+GpDHP	CI+ProDH+CII+GpDHE	ProDH+CII+GpDHE	ProDH+GpDHE	CIVE	jP	ProlineCF	SuccinateCF	G3PCF	RotenoneCF	CIV excess jExCIV	CIL	CIP	CI+ProDHP	CI+ProDH+CIIP	CI+ProDH+CII+GpDHP	CI+ProDH+CII+GpDHE	ProDH+CII+GpDHE	ProDH+GpDHE	CIVE
t	T	tT	F	25	st	d5	1	1	1	1.2	21.8665	111.217	142.78	157.207	412.16	393.259	316.249	249.248	697.073	-3.73427	-0.63738	0.0530536	0.26984	0.34642	0.381424	1	0.954143	0.767298	0.604737	1.69127	0.803388	0.221063	0.091771	0.618576	0.195824	0.691269	13.1199	66.7302	85.6682	94.3245	247.296	235.955	189.75	149.549	418.244
m	T	mT	F	25	st	d5	1	1	1	1.13333	31.1045	236.629	293.961	307.878	547.843	495.065	331.597	282.948	938.867	-1.42817	0.607469	0.0567763	0.431929	0.536579	0.561981	1	0.903662	0.605276	0.516476	1.71375	0.868552	0.195031	0.0452021	0.438019	0.330196	0.713751	17.6259	134.09	166.578	174.464	310.445	280.537	187.905	160.337	532.025
t	M	tM	F	25	st	d5	1	1	1	0.866667	40.9103	287.547	351.23	371.418	728.145	660.245	440.391	369.509	1243.83	1.24945	0.377007	0.0561843	0.394903	0.482364	0.510089	1	0.906749	0.604812	0.507467	1.70822	0.857726	0.181316	0.0543533	0.489911	0.332988	0.708219	17.7278	124.604	152.2	160.948	315.529	286.106	190.836	160.121	538.993
m	M	mM	F	25	st	d5	1	1	1	0.866667	42.5213	179.644	237.776	264.481	717.477	660.285	488.825	400.407	1148.35	0.740877	-0.942413	0.059265	0.250383	0.331406	0.368627	1	0.920287	0.681311	0.558077	1.60054	0.763302	0.244482	0.100973	0.631373	0.259676	0.600541	18.4259	77.8457	103.036	114.609	310.907	286.124	211.824	173.51	497.619
t	T	tT	M	25	st	d6	1	1	1	0.8	32.488	236.755	292.749	306.803	471.116	423.12	312.413	264.815	667.489	-2.33244	1.09565	0.0689596	0.502541	0.621394	0.651226	1	0.898123	0.663135	0.562102	1.41683	0.862778	0.191268	0.0458098	0.348774	0.261643	0.416826	12.9952	94.702	117.099	122.721	188.446	169.248	124.965	105.926	266.996
m	T	mT	M	25	st	d6	1	1	1	0.6	39.3682	375.444	489.445	521.361	729.776	626.65	420.17	342.809	1123.65	1.5256	2.03498	0.0539456	0.514465	0.670678	0.714412	1	0.858687	0.575752	0.469745	1.53971	0.895142	0.232918	0.0612166	0.285588	0.329497	0.539713	11.8105	112.633	146.833	156.408	218.933	187.995	126.051	102.843	337.094
t	M	tM	M	25	st	d6	1	1	1	1	32.7118	273.549	304.791	322.536	429.147	378.821	227.082	192.866	668.612	-2.92604	1.81113	0.0762252	0.637424	0.710224	0.751575	1	0.882729	0.529147	0.449416	1.558	0.880417	0.102503	0.0550193	0.248425	0.400556	0.558002	16.3559	136.774	152.395	161.268	214.574	189.41	113.541	96.4329	334.306
m	M	mM	M	25	st	d6	1	1	1	0.7	43.2804	244.839	313.627	349.289	562.407	506.669	363.128	310.572	876.257	-0.753064	0.980686	0.0769556	0.435341	0.557651	0.62106	1	0.900893	0.645667	0.55222	1.55805	0.823229	0.219331	0.102098	0.37894	0.283304	0.558047	15.1481	85.6936	109.769	122.251	196.843	177.334	127.095	108.7	306.69
t	T	tT	F	25	st	d7	1	1	2	1.1	31.6218	295.495	332.155	364.057	512.23	484.249	389.205	333.373	637.349	-1.37098	1.24975	0.0617337	0.576879	0.648448	0.710729	1	0.945375	0.759825	0.650827	1.24426	0.892987	0.110369	0.0876302	0.289271	0.196271	0.244263	17.392	162.522	182.685	200.231	281.727	266.337	214.063	183.355	350.542
m	T	mT	F	25	st	d7	1	1	2	1	31.0286	583.696	622.284	599.352	743.686	684.49	537.944	481.699	1060.43	2.91595	2.83984	0.0417227	0.784869	0.836757	0.80592	1	0.920402	0.723349	0.647718	1.42591	0.946841	0.062011	-0.0382625	0.19408	0.214095	0.425915	15.5143	291.848	311.142	299.676	371.843	342.245	268.972	240.85	530.216
t	M	tM	F	25	st	d7	1	1	2	1.2	31.0674	350.031	413.772	429.89	573.486	545.817	438.386	404.152	806.191	-0.0419036	1.4451	0.0541729	0.610356	0.721504	0.749608	1	0.951753	0.764424	0.704729	1.40577	0.911244	0.15405	0.0374915	0.250392	0.196826	0.405772	18.6405	210.019	248.263	257.934	344.092	327.49	263.032	242.491	483.714
m	M	mM	F	25	st	d7	1	1	2	1.3	30.3039	372.355	395.215	392.611	492.989	484.896	388.116	350.276	627.811	-1.12683	1.85056	0.0614696	0.755301	0.801671	0.796389	1	0.983584	0.787272	0.710515	1.27348	0.918616	0.0578413	-0.00663271	0.203611	0.199589	0.273478	19.6975	242.031	256.89	255.197	320.443	315.183	252.276	227.679	408.077
t	T	tT	M	25	st	d8	1	1	2	0.7	27.3464	173.882	200.864	377.672	499.308	474.158	331.321	270.057	737.909	-2.2039	0.488566	0.0547685	0.348246	0.402284	0.756392	1	0.949631	0.66356	0.540863	1.47786	0.84273	0.13433	0.468154	0.243608	0.301244	0.477863	9.57122	60.8586	70.3023	132.185	174.758	165.955	115.962	94.5201	258.268
m	T	mT	M	25	st	d8	1	1	2	0.6	43.9891	451.436	496.076	497.211	619.83	557.664	337.586	287.168	988.75	0.619229	2.96394	0.0709695	0.728322	0.800341	0.802172	1	0.899704	0.544643	0.463301	1.59519	0.902557	0.0899863	0.00228252	0.197828	0.394643	0.595195	13.1967	135.431	148.823	149.163	185.949	167.299	101.276	86.1505	296.625
t	M	tM	M	25	st	d8	1	1	2	0.8	45.4798	374.32	416.895	415.775	471.969	434.149	247.676	218.638	709.661	-1.46675	2.96718	0.0963619	0.793105	0.883312	0.880938	1	0.919868	0.524773	0.463247	1.50362	0.8785	0.102123	-0.00269378	0.119062	0.429513	0.503618	18.1919	149.728	166.758	166.31	188.787	173.659	99.0705	87.4552	283.864
m	M	mM	M	25	st	d8	1	1	2	0.9	42.9661	403.456	478.202	471.039	508.957	468.059	250.899	216.069	819.705	-0.891301	3.30834	0.08442	0.792711	0.939574	0.9255	1	0.919644	0.492968	0.424534	1.61056	0.893505	0.156308	-0.0152067	0.0745001	0.463958	0.61056	19.3348	181.555	215.191	211.968	229.03	210.626	112.905	97.2312	368.867
t	T	tT	M	25	st	d5	1	2	3	0.7	25.0797	121.51	149.919	184.244	469.837	463.229	371.811	325.149	787.5	-2.64646	-0.932015	0.0533795	0.258621	0.319088	0.392144	1	0.985935	0.791363	0.692046	1.67611	0.7936	0.189499	0.186298	0.607856	0.197348	0.676113	8.77788	42.5284	52.4718	64.4853	164.443	162.13	130.134	113.802	275.625
m	T	mT	M	25	st	d5	1	2	3	0.6	24.7628	183.35	221.046	260.493	579.439	594.605	450.891	385.641	1034.24	-0.771639	-0.927745	0.0427358	0.316426	0.381483	0.44956	1	1.02617	0.778151	0.665542	1.7849	0.864942	0.170537	0.151432	0.55044	0.241696	0.784896	7.42884	55.0049	66.3138	78.1479	173.832	178.381	135.267	115.692	310.272
t	M	tM	M	25	st	d5	1	2	3	0.8	31.97	279.674	333.056	368.924	592.561	632.423	414.154	363.788	980.764	-0.0383593	0.552365	0.0539522	0.471974	0.562063	0.622592	1	1.06727	0.698923	0.613924	1.65513	0.885688	0.160281	0.0972219	0.377408	0.345131	0.655128	12.788	111.869	133.223	147.569	237.024	252.969	165.662	145.515	392.306
m	M	mM	M	25	st	d5	1	2	3	0.5	44.1333	298.26	399.856	466.743	1056.89	1085.64	779.35	688.271	1916.17	6.8142	-1.89806	0.0417576	0.282204	0.378331	0.441618	1	1.0272	0.737397	0.651221	1.81302	0.852031	0.254082	0.143307	0.558382	0.282131	0.813022	11.0333	74.5649	99.9639	116.686	264.223	271.411	194.838	172.068	479.043
t	T	tT	F	25	st	d6	1	2	3	1.1	22.0799	98.4394	127.895	162.714	487.559	467.042	384.291	332.065	900.285	-2.58436	-1.40844	0.0452866	0.201903	0.262317	0.333732	1	0.957919	0.788193	0.681077	1.84652	0.775701	0.23031	0.213989	0.666268	0.177182	0.846515	12.1439	54.1417	70.3422	89.4926	268.157	256.873	211.36	182.636	495.157
m	T	mT	F	25	st	d6	1	2	3	1	24.1971	153.704	190.872	232.794	602.366	569.715	450.542	387.831	1114.4	-0.84073	-1.34025	0.0401701	0.255167	0.31687	0.386465	1	0.945795	0.747954	0.643846	1.85004	0.842573	0.194729	0.18008	0.613535	0.20918	0.850042	12.0986	76.8519	95.436	116.397	301.183	284.858	225.271	193.916	557.202
t	M	tM	F	25	st	d6	1	2	3	1	27.5575	135.298	190.115	236.049	649.566	602.592	475.122	406.542	1162.18	-0.32602	-1.55997	0.0424245	0.208291	0.292681	0.363395	1	0.927684	0.731445	0.625868	1.78917	0.796321	0.288334	0.194594	0.636605	0.211537	0.78917	13.7787	67.6492	95.0576	118.025	324.783	301.296	237.561	203.271	581.092
m	M	mM	F	25	st	d6	1	2	3	1.2	24.2177	196.602	232.01	250.127	473.575	427.921	310.233	266.684	697.794	-2.82189	0.313611	0.0511381	0.415145	0.489912	0.528167	1	0.903597	0.655088	0.563129	1.47346	0.876819	0.152613	0.0724295	0.471833	0.275022	0.473461	14.5306	117.961	139.206	150.076	284.145	256.752	186.14	160.01	418.676
t	T	tT	M	25	st	d6	1	2	4	0.7	38.9397	443.566	538.779	539.186	619.416	601.721	416.589	354.162	952.347	1.12415	2.78657	0.0628652	0.716104	0.869817	0.870475	1	0.971432	0.672552	0.571768	1.53749	0.912212	0.176719	0.00075638	0.129525	0.30767	0.537492	13.6289	155.248	188.572	188.715	216.796	210.602	145.806	123.957	333.321
m	T	mT	M	25	st	d7	1	2	4	0.6	35.2616	204.666	268.617	309.716	648.826	613.774	470.778	411.86	1144.33	0.339263	-0.57496	0.0543469	0.31544	0.414005	0.477349	1	0.945977	0.725585	0.634777	1.7637	0.827711	0.238076	0.132698	0.522651	0.232978	0.763698	10.5785	61.3998	80.5852	92.9148	194.648	184.132	141.233	123.558	343.3
t	M	tM	M	25	st	d6	1	2	4	0.5	71.3708	687.655	701.751	697.417	968.561	936.938	647.74	572.931	1589.42	7.46127	3.24426	0.0736874	0.709976	0.72453	0.720055	1	0.967351	0.668765	0.591528	1.64101	0.896211	0.0200872	-0.00621411	0.279945	0.308663	0.641008	17.8427	171.914	175.438	174.354	242.14	234.234	161.935	143.233	397.354
m	M	mM	M	25	st	d7	1	2	4	0.6	42.6095	277.703	303.016	322.708	634.266	602.301	467.922	405.041	1047.14	0.53533	0.157457	0.0671792	0.437834	0.477743	0.508789	1	0.949603	0.737737	0.638598	1.65095	0.846565	0.0835372	0.061019	0.491211	0.22311	0.650945	12.7828	83.311	90.9049	96.8123	190.28	180.69	140.377	121.512	314.142
t	T	tT	F	25	st	d7	1	2	4	0.9	29.2325	233.856	225.952	243.929	546.293	506.648	385.64	335.155	1067.04	-1.23386	-0.323581	0.0535107	0.428077	0.41361	0.446516	1	0.927429	0.705922	0.613507	1.95324	0.874998	-0.0349798	0.0736962	0.553484	0.23884	0.953245	13.1546	105.235	101.678	109.768	245.832	227.992	173.538	150.82	480.17
t	M	tM	F	25	st	d7	1	2	4	1	27.042	443.972	467.235	495.45	708.337	591.83	286.893	268.474	1099.29	0.367167	2.4826	0.0381768	0.626781	0.659622	0.699455	1	0.835521	0.405024	0.379021	1.55193	0.939091	0.0497878	0.0569486	0.300545	0.515244	0.551935	13.521	221.986	233.617	247.725	354.169	295.915	143.447	134.237	549.647
m	T	mT	F	25	st	d7	1	2	4	0.7	41.8758	186.568	235.476	293.423	718.436	708.996	532.201	457.133	1330.48	1.48675	-1.29231	0.0582874	0.259686	0.327762	0.40842	1	0.98686	0.740777	0.636289	1.85191	0.775547	0.207698	0.197488	0.59158	0.24936	0.851912	14.6565	65.2988	82.4166	102.698	251.453	248.149	186.27	159.997	465.668
m	M	mM	F	25	st	d7	1	2	4	1	26.9245	175.972	229.396	265.972	546.595	550.55	400.064	351.238	1012.01	-1.20391	-0.566252	0.0492585	0.321942	0.419682	0.486598	1	1.00723	0.731919	0.642593	1.85147	0.846996	0.232891	0.137517	0.513402	0.273338	0.851472	13.4622	87.986	114.698	132.986	273.298	275.275	200.032	175.619	506.003
t	T	tT	M	25	st	d8	1	2	5	0.6	36.47	209.621	243.923	289.104	644.665	631.689	572.939	517.162	1033.81	0.786591	-1.13012	0.056572	0.325162	0.378372	0.448457	1	0.979872	0.88874	0.802219	1.60364	0.826019	0.140628	0.156279	0.551543	0.0930043	0.603642	10.941	62.8862	73.177	86.7312	193.399	189.507	171.882	155.149	310.143
m	T	mT	M	25	st	d8	1	2	5	0.5	37.6667	307.308	375.022	422.818	823.914	790.395	713.917	653.164	1424.32	3.90193	-1.06825	0.0457168	0.372986	0.455172	0.513182	1	0.959317	0.866495	0.792758	1.72872	0.87743	0.180561	0.11304	0.486818	0.0967585	0.728722	9.41667	76.8271	93.7556	105.704	205.978	197.599	178.479	163.291	356.079
t	M	tM	M	25	st	d8	1	2	5	0.5	53.9206	298.456	361.848	410.085	881.179	819.06	712.524	648.327	1499.93	4.68298	-1.0286	0.0611914	0.3387	0.41064	0.465381	1	0.929504	0.808603	0.735749	1.70219	0.819335	0.175191	0.117626	0.534619	0.130071	0.702187	13.4801	74.6139	90.462	102.521	220.295	204.765	178.131	162.082	374.983
m	M	mM	M	25	st	d8	1	2	5	0.4	57.5413	166.84	229.152	262.743	776.803	763.096	622.175	563.853	1330.14	2.77216	-1.80869	0.0740745	0.214778	0.294994	0.338237	1	0.982355	0.800944	0.725864	1.71232	0.655112	0.271923	0.127849	0.661763	0.18467	0.712322	11.5083	33.3681	45.8304	52.5487	155.361	152.619	124.435	112.771	266.027
t	T	tT	F	25	st	d6	1	3	5	0.9	21.5167	136.975	154.901	185.898	484.318	478.304	424.072	368.327	815.617	-2.30963	-1.19891	0.0444269	0.28282	0.319834	0.383834	1	0.987583	0.875607	0.760507	1.68405	0.842915	0.115729	0.166738	0.616166	0.113384	0.684054	9.68253	61.6387	69.7057	83.654	217.943	215.237	190.832	165.747	367.028
m	T	mT	F	25	st	d6	1	3	5	0.75	31.2125	143.151	171.649	212.89	741.507	722.043	631.008	557.957	1422.94	1.61883	-2.80755	0.0420933	0.193054	0.231487	0.287104	1	0.973751	0.85098	0.752464	1.91898	0.781962	0.166024	0.193718	0.712896	0.126081	0.918984	11.7047	53.6817	64.3684	79.8337	278.065	270.766	236.628	209.234	533.602
t	M	tM	F	25	st	d6	1	3	5	0.8	28.5662	153.661	205.418	240.106	674.157	669.84	575.115	509.395	1174.36	0.659759	-1.99748	0.0423731	0.227931	0.304703	0.356158	1	0.993595	0.853087	0.755603	1.74196	0.814097	0.251957	0.144472	0.643842	0.141414	0.741963	11.4265	61.4646	82.1671	96.0426	269.663	267.936	230.046	203.758	469.743
m	M	mM	F	25	st	d6	1	3	5	0.8	34.7773	179.174	238.558	297.42	692.204	677.288	561.092	507.505	1159.58	1.08928	-1.41217	0.0502414	0.258846	0.344635	0.42967	1	0.978451	0.810587	0.733172	1.67519	0.805902	0.248928	0.197908	0.57033	0.171561	0.675194	13.9109	71.6698	95.4232	118.968	276.882	270.915	224.437	203.002	463.83
t	T	tT	M	25	st	d6	1	3	6	0.6	19.7088	311.558	347.988	378.424	612.914	579.419	478.702	422.342	1016.31	-9.78653e-05	0.248726	0.0321558	0.508322	0.567761	0.617417	1	0.945351	0.781027	0.689072	1.65816	0.936741	0.10469	0.0804265	0.382583	0.173824	0.658165	5.91263	93.4673	104.397	113.527	183.874	173.826	143.611	126.703	304.894
m	T	mT	M	25	st	d6	1	3	6	0.6	23.6751	79.7391	135.081	175.954	637.849	622.706	550.338	494.222	1261.61	-0.131157	-2.78766	0.0371171	0.125013	0.211775	0.275856	1	0.97626	0.862804	0.774827	1.97791	0.703093	0.409693	0.232297	0.724144	0.116215	0.977913	7.10253	23.9217	40.5242	52.7863	191.355	186.812	165.101	148.267	378.483
t	M	tM	M	25	st	d6	1	3	6	0.6	33.9542	135.684	192.792	234.247	679.16	643.511	568.401	511.252	1240.2	0.772103	-2.06421	0.0499944	0.199783	0.283868	0.344908	1	0.947511	0.836917	0.752771	1.82609	0.749756	0.296212	0.176975	0.655092	0.11672	0.826087	10.1863	40.7053	57.8375	70.2742	203.748	193.053	170.52	153.375	372.061
m	M	mM	M	25	st	d6	1	3	6	0.6	24.4935	257.331	274.279	308.702	521.706	494.039	414.543	363.137	824.427	-1.39801	0.220382	0.0469488	0.493248	0.525735	0.591716	1	0.946968	0.794591	0.696056	1.58025	0.904817	0.0617942	0.111507	0.408284	0.16091	0.580252	7.34805	77.1992	82.2838	92.6105	156.512	148.212	124.363	108.941	247.328
t	T	tT	F	25	st	d4	2	4	6	0.9	23.6538	79.2718	113.61	153.183	546.848	506.613	439.634	379.226	1013.59	-1.85655	-1.98447	0.0432548	0.144961	0.207753	0.280119	1	0.926424	0.803941	0.693475	1.8535	0.701611	0.302243	0.25834	0.719881	0.132211	0.853504	10.6442	35.6723	51.1243	68.9322	246.082	227.976	197.835	170.652	456.113
m	T	mT	F	25	st	d4	2	4	6	0.8	30.509 ± 2.692	111.96	163.093	206.755	604.32	558.997	470.762	408.112	1169.61	-0.867538	-1.85709	0.0391095	0.185266	0.269879	0.342128	1	0.925001	0.778994	0.675324	1.93542	0.788901	0.31352	0.211176	0.657872	0.157844	0.93542	9.45387	44.7841	65.2373	82.702	241.728	223.599	188.305	163.245	467.846
t	M	tM	F	25	st	d4	2	4	6	0.9	31.1705	153.806	198.787	231.145	577.379	511.783	389.333	334.555	1045.9	-1.29721	-0.766491	0.0539862	0.266386	0.344291	0.400334	1	0.88639	0.674311	0.579438	1.81147	0.797339	0.226277	0.139991	0.599666	0.239262	0.811469	14.0267	69.2127	89.454	104.015	259.821	230.303	175.2	150.55	470.657
m	M	mM	F	25	st	d4	2	4	6	1.1	25.6772	190.879	219.389	239.01	475.089	421.264	266.563	223.726	871.444	-2.85981	0.288908	0.0540473	0.401776	0.461785	0.503085	1	0.886706	0.56108	0.470914	1.83428	0.865479	0.12995	0.082093	0.496915	0.367231	0.834276	14.1225	104.984	120.664	131.455	261.299	231.695	146.61	123.049	479.294
*dashed out cells are the result of step-wise model simplification
* letters in superscript indicate the multicomparison
Statistics									n		O2 fluxes (pmol O2 ∙ s−1 ∙ mg−1)											Flux control ratios (FCR)									Flux control factors (FCF)						Raw O2 fluxes (pmol O2 ∙ s −1 ∙ mL−1)
										tissue (mg·2-thoraces−1)	CIL	CIP	CI+ProDHP	CI+ProDH+CIIP	CI+ProDH+CII+GpDHP	CI+ProDH+CII+GpDHE	ProDH+CII+GpDHE	ProDH+GpDHE	CIVE	PC1	PC2	CIL	CIP	CI+ProDHP	CI+ProDH+CIIP	CI+ProDH+CII+GpDHP	CI+ProDH+CII+GpDHE	ProDH+CII+GpDHE	ProDH+GpDHE	CIVE	jP	ProlineCF	SuccinateCF	G3PCF	RotenoneCF	CIV excess jExCIV	CIL	CIP	CI+ProDHP	CI+ProDH+CIIP	CI+ProDH+CII+GpDHP	CI+ProDH+CII+GpDHE	ProDH+CII+GpDHE	ProDH+GpDHE	CIVE
mean ± s.e.m.							F	tT	6	1.017 ± 0.054	24.995 ± 1.771	159.209 ± 35.131	182.882 ± 33.838	211.165 ± 33.52	498.235 ± 20.482a	472.686 ± 17.137a	389.848 ± 17.431	332.899 ± 18.623	855.159 ± 69.768a	-2.182 ± 0.376a	-0.717 ± 0.46	0.05 ± 0.003a	0.317 ± 0.065	0.366 ± 0.063	0.423 ± 0.062	1 ± 0	0.95 ± 0.009	0.783 ± 0.023	0.667 ± 0.024	1.712 ± 0.103	0.815 ± 0.029	0.157 ± 0.049	0.149 ± 0.031	0.577 ± 0.062	0.176 ± 0.019	0.712 ± 0.103	12.69 ± 1.096	80.99 ± 18.786	93.534 ± 19.131	107.734 ± 19.285	251.173 ± 8.936a	238.395 ± 7.919a	196.23 ± 6.152	167.126 ± 6.036	427.876 ± 24.382a
								mT	6	0.897 ± 0.07	30.509 ± 2.692	235.951 ± 71.674	279.556 ± 71.341	308.849 ± 60.566	659.693 ± 34.671b	623.218 ± 38.422b	492.342 ± 41.21	429.28 ± 38.149	1172.79 ± 72.619b	0.481 ± 0.718b	-0.642 ± 0.832	0.046 ± 0.004a	0.352 ± 0.094	0.42 ± 0.094	0.465 ± 0.078	1 ± 0	0.943 ± 0.013	0.741 ± 0.033	0.645 ± 0.031	1.783 ± 0.078	0.834 ± 0.027	0.19 ± 0.033	0.132 ± 0.042	0.535 ± 0.078	0.214 ± 0.029	0.783 ± 0.078	13.509 ± 1.211	111.092 ± 38.368	130.863 ± 39.203	142.628 ± 34.397	292.453 ± 19.291ab	275.026 ± 16.361ab	215.559 ± 13.852	187.93 ± 13.467	514.426 ± 15.603b
								tM	6	0.961 ± 0.057	31.052 ± 2.095	254.053 ± 51.844	304.426 ± 49.894	334.01 ± 46.78	651.845 ± 26.584b	597.018 ± 25.328ab	434.207 ± 38.859	382.105 ± 32.974	1088.627 ± 62.864b	0.102 ± 0.359b	-0.003 ± 0.717	0.048 ± 0.003a	0.389 ± 0.077	0.468 ± 0.076	0.513 ± 0.071	1 ± 0	0.917 ± 0.022	0.672 ± 0.063	0.592 ± 0.056	1.668 ± 0.064	0.853 ± 0.025	0.192 ± 0.035	0.105 ± 0.026	0.487 ± 0.071	0.273 ± 0.055	0.668 ± 0.064	14.854 ± 1.125	125.822 ± 30.038	150.127 ± 30.517	164.115 ± 29.537	311.343 ± 15.808b	284.841 ± 13.508b	206.687 ± 18.18	182.405 ± 16.667	515.641 ± 19.266b
								mM	6	1.044 ± 0.079	30.737 ± 2.817	215.771 ± 31.482	258.724 ± 27.445	284.937 ± 22.985	566.322 ± 45.235ab	537.034 ± 45.852ab	402.482 ± 44.65	349.973 ± 40.921	919.497 ± 92.216ab	-1.03 ± 0.689ab	-0.078 ± 0.475	0.054 ± 0.002a	0.401 ± 0.076	0.475 ± 0.07	0.519 ± 0.06	1 ± 0	0.947 ± 0.02	0.705 ± 0.038	0.613 ± 0.041	1.618 ± 0.09	0.846 ± 0.022	0.178 ± 0.032	0.097 ± 0.028	0.481 ± 0.06	0.258 ± 0.028	0.618 ± 0.09	15.692 ± 1.087	117.08 ± 25.954	138.32 ± 24.505	150.548 ± 21.536	287.829 ± 9.389ab	272.657 ± 11.446ab	203.553 ± 14.648	177.145 ± 14.672	462.25 ± 16.625ab
							M	tT	6	0.683 ± 0.031	30.005 ± 2.973	249.482 ± 46.678	295.704 ± 56.201	345.906 ± 48.413	552.876 ± 33.119a	528.889 ± 35.081a	413.963 ± 40.162	358.948 ± 39.572	865.895 ± 63.295a	-0.879 ± 0.696a	0.426 ± 0.587	0.055 ± 0.005a	0.443 ± 0.068	0.526 ± 0.083	0.623 ± 0.074	1 ± 0	0.955 ± 0.013	0.743 ± 0.038	0.643 ± 0.042	1.562 ± 0.042	0.862 ± 0.022	0.156 ± 0.014	0.156 ± 0.068	0.377 ± 0.074	0.222 ± 0.034	0.562 ± 0.042	10.304 ± 1.167	84.948 ± 16.306	101.003 ± 20.009	118.061 ± 17.403	186.953 ± 7.301a	178.545 ± 7.493a	138.727 ± 8.072	120.009 ± 8.528	291.541 ± 11.878a
								mT	6	0.583 ± 0.017	34.121 ± 3.344	266.991 ± 55.783	330.881 ± 60.183	364.592 ± 56.269	673.272 ± 36.239b	634.299 ± 32.878b	490.614 ± 52.846	429.144 ± 52.985	1162.816 ± 65.026b	0.914 ± 0.675b	-0.06 ± 0.876	0.051 ± 0.005a	0.395 ± 0.084	0.489 ± 0.087	0.539 ± 0.078	1 ± 0	0.944 ± 0.024	0.726 ± 0.057	0.633 ± 0.058	1.732 ± 0.063	0.845 ± 0.03	0.22 ± 0.044	0.115 ± 0.032	0.461 ± 0.078	0.235 ± 0.047	0.732 ± 0.063	9.922 ± 0.986	77.536 ± 16.56	96.139 ± 17.866	105.854 ± 16.515	195.116 ± 6.42ab	183.703 ± 4.158ab	141.235 ± 11.284	123.3 ± 11.661	336.975 ± 12.205b
								tM	6	0.7 ± 0.082	44.901 ± 6.372	341.556 ± 76.06	385.189 ± 70.228	408.164 ± 63.992	670.429 ± 88.89b	640.817 ± 87.729ab	469.596 ± 83.993	417.967 ± 77.27	1114.765 ± 160.26b	1.414 ± 1.601b	0.914 ± 0.88	0.069 ± 0.007b	0.525 ± 0.093	0.596 ± 0.09	0.631 ± 0.08	1 ± 0	0.952 ± 0.026	0.678 ± 0.054	0.601 ± 0.053	1.648 ± 0.046	0.852 ± 0.023	0.143 ± 0.038	0.073 ± 0.029	0.369 ± 0.08	0.288 ± 0.055	0.648 ± 0.046	14.807 ± 1.294	114.267 ± 20.064	129.352 ± 18.882	137.05 ± 16.927	217.761 ± 8.201b	208.015 ± 12.205b	148.143 ± 13.543	131.349 ± 12.803	359.146 ± 17.57b
								mM	6	0.617 ± 0.07	42.504 ± 4.297	274.738 ± 31.607	333.022 ± 36.996	363.537 ± 35.235	676.839 ± 85.944ab	653.301 ± 97.083ab	483.003 ± 77.534	424.491 ± 70.607	1135.639 ± 175.008ab	1.18 ± 1.283ab	0.16 ± 0.79	0.065 ± 0.007b	0.443 ± 0.082	0.529 ± 0.091	0.571 ± 0.082	1 ± 0	0.954 ± 0.018	0.702 ± 0.048	0.615 ± 0.045	1.654 ± 0.039	0.829 ± 0.037	0.174 ± 0.036	0.088 ± 0.024	0.429 ± 0.082	0.266 ± 0.044	0.654 ± 0.039	12.859 ± 1.66	89.282 ± 20.043	107.324 ± 23.362	115.479 ± 21.748	198.708 ± 17.268ab	190.149 ± 18.658ab	137.335 ± 12.045	120.204 ± 10.853	330.35 ± 34.373ab
							transf			none	none	none	none	none	none	none	none	none	none	none	none	none	none	none	none		none	none	none	none	none	none	none	none	none	none	none	none	none	none	none	none	none	none	none
							:mtDNA			F(1,41.30)=2.24, P=0.14	F(1,41.02)=0.51, P=0.48	F(1,38.76)=0.03, P=0.86	F(1,38.83)=0.04, P=0.83	F(1,39.03)=0.017, P=0.89	F(1,38.85)=2.08, P=0.15	F(1,38.54)=2.2, P=0.14	F(1,41.29)=1.52, P=0.22	F(1,41.26)=1.38, P=0.24	F(1,38.60)=3.4, P=0.072 ·	F(1,38.78)=1.61, P=0.21	F(1,38.10)=0.88, P=0.35	F(1,35.11)=0.25, P=0.62	F(1,38.46)=0.43, P=0.51	F(1,38.36)=0.14, P=0.71	F(1,38.37)=0.65, P=0.42	/	F(1,37.44)=0.04, P=0.84	F(1,41.11)=0.0015, P=0.96	F(1,41.09)=0.0011, P=0.97	F(1,35.59)=2.58, P=0.11	F(1,38.39)=0.19, P=0.65	F(1,40.61)=2.05, P=0.15	F(1,41.14)=0.27, P=0.6	F(1,38.37)=0.65, P=0.42	F(1,41.17)=0.02, P=0.87	F(1,35.59)=2.58, P=0.11	F(1,41.06)=0.1, P=0.74	F(1,38.50)=0.2, P=0.65	F=0.045, P=0.83	F(1,38.47)=0.21, P=0.64	F(1,37.86)=0.049, P=0.82	F(1,37.29)=0.14, P=0.70	F(1,37.03)=0.053, P=0.81	F(1,40.74)=0.056, P=0.81	F(1,35.56)=0.87, P=0.35
Linear mixed model fixed-effects: mtDNA + nDNA + sex + interactions random-effects: day + pop + batch							:nDNA			F(1,41.30)=0.93, P=0.34	F(1,41.02)=9.28, P=0.004 **	F(1,38.10)=1.75, P=0.19	F(1,37.91)=2.05, P=0.16	F(1,38.19)=1.72, P=0.19	F(1,38.85)=1.66, P=0.20	F(1,38.54)=1.44, P=0.23	F(1,41.29)=0.0004, P=0.98	F(1,41.26)=0.04, P=0.84	F(1,38.60)=0.63, P=0.43	F(1,38.78)=1.88, P=0.17	F(1,37.60)=1.94, P=0.17	F(1,34.52)=12.3, P=0.0012 **	F(1,38.05)=2.18, P=0.14	F(1,37.91)=2.51, P=0.12	F(1,38.00)=1.69, P=0.2	/	F(1,36.95)=0.25, P=0.61	F(1,41.11)=5.38, P=0.025 *	F(1,41.09)=2.99, P=0.09	F(1,35.12)=2.33, P=0.13	F(1,37.33)=0.1, P=0.74	F(1,40.25)=0.15, P=0.69	F(1,41.14)=3.91, P=0.054 ·	F(1,38.00)=1.69, P=0.2	F(1,41.17)=6.34, P=0.015 *	F(1,35.12)=2.33, P=0.13	F(1,41.06)=32.22, P=1.242e-06 ***	F(1,38.15)=3.24, P=0.079 ·	F=3.96, P=0.053 ·	F(1,38.09)=3.97, P=0.053 ·	F(1,37.86)=8.53, P=0.0058 **	F(1,37.29)=6.79, P=0.013 *	F(1,37.03)=0.01, P=0.9	F(1,40.74)=0.15, P=0.69	F(1,34.28)=3.17, P=0.083
							:sex			F(1,42.92)=77.72, P=3.47e-11 ***	F(1,43.60)=10.57, P=0.0022 **	F(1,37.77)=3.62, P=0.064 ·	F(1,33.32)=4.57, P=0.039 *	F(1,33.79)=6.26, P=0.017 *	F(1,40.69)=1.28, P=0.26	F(1,40.43)=1.46, P=0.23	F(1,43.12)=0.49, P=0.48	F(1,43.03)=0.56, P=0.45	F(1,40.19)=0.48, P=0.49	F(1,40.76)=3.65, P=0.062 ·	F(1,41.60)=4.52, P=0.039 *	F(1,37.62)=11.12, P=0.0019 **	F(1,42.29)=4.51, P=0.039 *	F(1,41.90)=5.97, P=0.018 *	F(1,42.25)=8.81, P=0.0049 **	/	F(1,41.67)=0.32, P=0.57	F(1,42.51)=0.48, P=0.49	F(1,42.39)=0.25, P=0.61	F(1,38.00)=1.53, P=0.22	F(1,32.90)=0.31, P=0.57	F(1,42.13)=0.079, P=0.77	F(1,43.41)=0.11, P=0.73	F(1,42.25)=8.81, P=0.0049 **	F(1,42.73)=0.83, P=0.36	F(1,38.00)=1.53, P=0.22	F(1,41.68)=20.84, P=4.358e-05 ***	F(1,42.41)=0.42, P=0.51	F=0.78, P=0.38	F(1,42.11)=1.54, P=0.22	F(1,38.73)=130.46, P=5.718e-14 ***	F(1,38.31)=112.11, P=6.15e-13 ***	F(1,43.39)=57.63, P=1.71e-09 ***	F(1,42.49)=49.95, P=1.092e-08 ***	F(1,28.90)=119.65, P=8.644e-12 ***
							:mtDNA:nDNA			/	/	/	/	/	F(1,38.85)=6.59, P=0.014 *	F(1,38.54)=4.66, P=0.037 *	/	/	F(1,38.60)=9.12, P=0.0044 **	F(1,38.78)=5.74, P=0.021 *	/	F(1,34.52)=1.26, P=0.26	/	/	/	/	/	/	/	F(1,35.12)=4.7, P=0.036 *	/	/	/	/	/	F(1,35.12)=4.7, P=0.036 *	/	/	/	/	F(1,37.86)=8.93, P=0.0048 **	F(1,37.29)=5.47, P=0.024 *	/	/	F(1,34.28)=15.61, P=0.00036 ***
							:mtDNA:sex			/	/	/	/	/	F(1,38.85)=0.13, P=0.72	F(1,38.54)=0.038, P=0.84	/	/	F(1,38.60)=0.45, P=0.5	F(1,38.78)=0.0001, P=0.99	/	F(1,35.11)=1.03, P=0.31	/	/	/	/	/	/	/	F(1,35.59)=1.68, P=0.2	/	/	/	/	/	F(1,35.59)=1.68, P=0.2	/	/	/	/	F(1,37.86)=0.86, P=0.35	F(1,37.29)=1.46, P=0.23	/	/	F(1,35.56)=0.083, P=0.77
							:nDNA:sex			/	/	/	/	/	F(1,38.85)=0.18, P=0.66	F(1,38.54)=0.43, P=0.51	/	/	F(1,38.60)=0.91, P=0.34	F(1,38.78)=0.54, P=0.46	/	F(1,34.52)=5.54, P=0.024 *	/	/	/	/	/	/	/	F(1,35.12)=2.75, P=0.1	/	/	/	/	/	F(1,35.12)=2.75, P=0.1	/	/	/	/	F(1,37.86)=0.47, P=0.49	F(1,37.29)=0.07, P=0.79	/	/	F(1,34.28)=0.21, P=0.64
							:mtDNA:nDNA:sex			/	/	/	/	/	/	/	/	/	/	/	/	/	/	/	/	/	/	/	/	/	/	/	/	/	/	/	/	/	/	/	/	/	/	/	/
effect size (partial η2) 0.01-0.05: Small 0.06-0.13: Medium ≥0.14: Large							:mtDNA			0.0514422	0.0122249	0.0007949	0.00109093	0.000438203	0.0508325	0.053986	0.0355529	0.0323632	0.0811256	0.0400243	0.0226061	0.00707138	0.0111661	0.00364476	0.0168706	/	0.00107564	3.74e-05	3.73603e-05	0.0677881	0.00516561	0.0480948	0.0065828	0.0168706	0.000569358	0.0677881	0.00255086	0.00525281	0.0011848	0.00556549	0.00131606	0.0039062	0.00143958	0.00139028	0.0238943
							:nDNA			0.0221022	0.184431	0.0439086	0.0513822	0.0430847	0.0410932	0.0361893	9.05666e-06	0.000989877	0.0162776	0.0462597	0.0490916	0.262824	0.0543195	0.0621956	0.0427471	/	0.00684978	0.115787	0.115787	0.0624203	0.00279611	0.0039208	0.0869813	0.0427471	0.133511	0.0624203	0.43965	0.078441	0.0942614	0.0945862	0.18401	0.154053	0.000364158	0.00380541	0.0847574
							:sex			0.644228	0.195186	0.0874317	0.120739	0.156348	0.0306904	0.034891	0.0114133	0.0130664	0.0118632	0.0823215	0.0980128	0.228261	0.0963953	0.124775	0.17255	/	0.0077181	0.0112524	0.0112524	0.0388487	0.00946075	0.00188412	0.00270031	0.17255	0.0192041	0.0388487	0.333373	0.00987144	0.018286	0.0354544	0.771072	0.745301	0.570462	0.54035	0.805431
							:mtDNA:nDNA			/	/	/	/	/	0.14513	0.10789	/	/	0.191115	0.129024	/	0.0354247	/	/	/	/	/	/	/	0.118208	/	/	/	/	/	0.118208	/	/	/	/	0.190918	0.128062	/	/	0.31296
							:mtDNA:sex			/	/	/	/	/	0.00336037	0.000981229	/	/	0.0115037	3.44e-06	/	0.028599	/	/	/	/	/	/	/	0.0451453	/	/	/	/	/	0.0451453	/	/	/	/	0.0223768	0.0378017	/	/	0.00234647
							:nDNA:sex			/	/	/	/	/	0.00480605	0.0111803	/	/	0.0231373	0.0137608	/	0.138333	/	/	/	/	/	/	/	0.072658	/	/	/	/	/	0.072658	/	/	/	/	0.0123088	0.001892	/	/	0.00636096
							:mtDNA:nDNA:sex			/	/	/	/	/	/	/	/	/	/	/	/	/	/	/	/	/	/	/	/	/	/	/	/	/	/	/	/	/	/	/	/	/	/	/	/
final model										lmer(var ~ mt+nu+sex + (1|batch))	lmer(var ~ mt+nu+sex + (1|batch))	lmer(var ~ mt+nu+sex + (1|batch) + (1|day))	lmer(var ~ mt+nu+sex + (1|batch) + (1|day))	lmer(var ~ mt+nu+sex + (1|batch) + (1|day))	lmer(var ~ mt+nu+sex + mt:nu + mt:sex + nu:sex + (1|batch))	lmer(var ~ mt+nu+sex + mt:nu + mt:sex + nu:sex + (1|batch))	lmer(var ~ mt+nu+sex + (1|batch))	lmer(var ~ mt+nu+sex + (1|batch))	lmer(var ~ mt+nu+sex + mt:nu + mt:sex + nu:sex + (1|batch))	lmer(var ~ mt+nu+sex + mt:nu + mt:sex + nu:sex + (1|batch))	lmer(var ~ mt+nu+sex + (1|batch) + (1|day))	lmer(var ~ mt+nu+sex + mt:nu + mt:sex + nu:sex + (1|batch) + (1|day))	lmer(var ~ mt+nu+sex + (1|batch) + (1|day))	lmer(var ~ mt+nu+sex + (1|pop) + (1|batch) + (1|day))	lmer(var ~ mt+nu+sex + (1|batch) + (1|day))	/	lmer(var ~ mt+nu+sex + (1|pop) + (1|batch) + (1|day))	lmer(var ~ mt+nu+sex + (1|batch))	lmer(var ~ mt+nu+sex + (1|batch))	lmer(var ~ mt+nu+sex + mt:nu + mt:sex + nu:sex + (1|pop) + (1|batch) + (1|day))	lmer(var ~ mt+nu+sex + (1|pop) + (1|batch) + (1|day))	lmer(var ~ mt+nu+sex + (1|pop) + (1|day))	lmer(var ~ mt+nu+sex + (1|batch))	lmer(var ~ mt+nu+sex + (1|batch) + (1|day))	lmer(var ~ mt+nu+sex + (1|batch))	lmer(var ~ mt+nu+sex + mt:nu + mt:sex + nu:sex + (1|pop) + (1|batch) + (1|day))	lmer(var ~ mt+nu+sex + (1|pop) + (1|batch))	lmer(var ~ mt+nu+sex + (1|pop) + (1|batch) + (1|day))	lmer(var ~ mt+nu+sex + (1|pop) + (1|batch) + (1|day))	lmer(var ~ mt+nu+sex + (1|batch) + (1|day))	lmer(var ~ mt+nu+sex + mt:nu + mt:sex + nu:sex + (1|pop) + (1|batch))	lmer(var ~ mt+nu+sex + mt:nu + mt:sex + nu:sex + (1|pop) + (1|batch))	lmer(var ~ mt+nu+sex + (1|batch))	lmer(var ~ mt+nu+sex + (1|pop) + (1|batch))	lmer(var ~ mt+nu+sex + mt:nu + mt:sex + nu:sex + (1|batch) + (1|day))
							Multicomparison								:mtDNA:nDNA	:mtDNA:nDNA			:mtDNA:nDNA	:mtDNA:nDNA		:nDNA:sex								:mtDNA:nDNA						:mtDNA:nDNA					:mtDNA:nDNA	:mtDNA:nDNA			:mtDNA:nDNA
															tT-mT, P=0.018 *	tT-mT, P=0.046 *			tT-mT, P=0.0029 **	tT-mT, P=0.048 *		M.F-T.F, P=0.82								tT-mT, P=0.059 ·						tT-mT, P=0.059 ·					tT-mT, P=0.12	tT-mT, P=0.23			tT-mT, P=0.0079 **
															tT-tM, P=0.026 *	tT-tM, P=0.077 ·			tT-tM, P=0.03 *	tT-tM, P=0.039 *		T.M-T.F, P=0.7								tT-tM, P=0.98						tT-tM, P=0.98					tT-tM, P=0.0009 ***	tT-tM, P=0.0064 **			tT-tM, P=0.0014 **
															tT-mM, P=0.193	tT-mM, P=0.21			tT-mM, P=0.22	tT-mM, P=0.24		M.M-T.F, P=8.77e-06 ***								tT-mM, P=0.98						tT-mM, P=0.98					tT-mM, P=0.13	tT-mM, P=0.16			tT-mM, P=0.24
															mT-tM, P=0.91	mT-tM, P=0.84			mT-tM, P=0.45	mT-tM, P=0.94		T.M-M.F, P=0.86								mT-tM, P=0.14						mT-tM, P=0.14					mT-tM, P=0.24	mT-tM, P=0.40			mT-tM, P=0.93
															mT-mM, P=0.71	mT-mM, P=0.84			mT-mM, P=0.33	mT-mM, P=0.93		M.M-M.F, P=0.000204 ***								mT-mM, P=0.061 ·						mT-mM, P=0.061 ·					mT-mM, P=1	mT-mM, P=0.99			mT-mM, P=0.42
															tM-mM, P=0.83	tM-mM, P=0.84			tM-mM, P=0.45	tM-mM, P=0.85		M.M-T.M, P=0.000127 ***								tM-mM, P=0.98						tM-mM, P=0.98					tM-mM, P=0.22	tM-mM, P=0.51			tM-mM, P=0.16
															hommel	hommel			hommel	hommel		hommel								hommel						hommel					tukey	tukey			tukey

## Sheet: Table_s2-mtDNA
Table s2
mtDNA	nDNA	strain	sex	temp	diet	day	pop	batch	subject	mtDNA copy number (2-ΔcT)·2
t	T	tT	F	25	st	d7	1	1	1	190.019
t	T	tT	F	25	st	d7	1	1	2	153.277
t	T	tT	F	25	st	d7	1	1	3	237.207
t	T	tT	F	25	st	d7	1	1	4	328.557
t	T	tT	F	25	st	d7	1	1	5	177.91
t	T	tT	M	25	st	d7	1	1	1	266.871
t	T	tT	M	25	st	d7	1	1	2	197.061
t	T	tT	M	25	st	d7	1	1	3	271.536
t	T	tT	M	25	st	d7	1	1	4	320.682
t	T	tT	M	25	st	d7	1	1	5	197.403
m	T	mT	F	25	st	d7	1	1	1	459.844
m	T	mT	F	25	st	d7	1	1	2	269.66
m	T	mT	F	25	st	d7	1	1	3	421.679
m	T	mT	F	25	st	d7	1	1	4	179.769
m	T	mT	F	25	st	d7	1	1	5	195.361
m	T	mT	M	25	st	d7	1	1	1	535.595
m	T	mT	M	25	st	d7	1	1	2	526.394
m	T	mT	M	25	st	d7	1	1	3	331.799
m	T	mT	M	25	st	d7	1	1	4	219.793
m	T	mT	M	25	st	d7	1	1	5	464.65
t	M	tM	F	25	st	d7	1	1	1	111.43
t	M	tM	F	25	st	d7	1	1	2	259.574
t	M	tM	F	25	st	d7	1	1	3	152.219
t	M	tM	F	25	st	d7	1	1	4	224.411
t	M	tM	F	25	st	d7	1	1	5	519.147
t	M	tM	M	25	st	d7	1	1	1	205.667
t	M	tM	M	25	st	d7	1	1	2	158.408
t	M	tM	M	25	st	d7	1	1	3	153.012
t	M	tM	M	25	st	d7	1	1	4	232.593
t	M	tM	M	25	st	d7	1	1	5	302.334
m	M	mM	F	25	st	d7	1	1	1	298.172
m	M	mM	F	25	st	d7	1	1	2	164.849
m	M	mM	F	25	st	d7	1	1	3	205.786
m	M	mM	F	25	st	d7	1	1	4	330.842
m	M	mM	F	25	st	d7	1	1	5	140.556
m	M	mM	M	25	st	d7	1	1	1	196.039
m	M	mM	M	25	st	d7	1	1	2	223.635
m	M	mM	M	25	st	d7	1	1	3	306.024
m	M	mM	M	25	st	d7	1	1	4	251.602
m	M	mM	M	25	st	d7	1	1	5	206.5
t	T	tT	F	25	st	d4	1	2	6	256
t	T	tT	F	25	st	d4	1	2	7	284.05
t	T	tT	F	25	st	d5	1	2	8	165.421
t	T	tT	F	25	st	d5	1	2	9	135.298
t	T	tT	M	25	st	d5	1	2	6	250.153
t	T	tT	M	25	st	d5	1	2	7	673.251
t	T	tT	M	25	st	d5	1	2	8	398.932
t	T	tT	M	25	st	d5	1	2	9	526.394
t	T	tT	M	25	st	d5	1	2	10	386.681
m	T	mT	F	25	st	d5	1	2	6	142.518
m	T	mT	F	25	st	d5	1	2	7	245.572
m	T	mT	F	25	st	d5	1	2	8	225.972
m	T	mT	F	25	st	d5	1	2	9	95.6704
m	T	mT	M	25	st	d5	1	2	6	256.889
m	T	mT	M	25	st	d5	1	2	7	73.7719
m	T	mT	M	25	st	d5	1	2	8	682.649
m	T	mT	M	25	st	d5	1	2	9	364.557
m	T	mT	M	25	st	d5	1	2	10	373.509
t	M	tM	F	25	st	d5	1	2	6	101.829
t	M	tM	F	25	st	d5	1	2	7	92.7323
t	M	tM	F	25	st	d5	1	2	8	225.972
t	M	tM	F	25	st	d5	1	2	9	36.5044
t	M	tM	M	25	st	d5	1	2	6	144.257
t	M	tM	M	25	st	d5	1	2	7	145.009
t	M	tM	M	25	st	d5	1	2	8	107.635
t	M	tM	M	25	st	d5	1	2	9	103.25
t	M	tM	M	25	st	d5	1	2	10	158.134
m	M	mM	F	25	st	d5	1	2	6	86.8227
m	M	mM	F	25	st	d5	1	2	7	174.248
m	M	mM	F	25	st	d5	1	2	8	225.19
m	M	mM	F	25	st	d5	1	2	9	75.0614
m	M	mM	M	25	st	d5	1	2	6	139.182
m	M	mM	M	25	st	d5	1	2	7	125.366
m	M	mM	M	25	st	d5	1	2	8	146.525
m	M	mM	M	25	st	d5	1	2	9	225.19
m	M	mM	M	25	st	d5	1	2	10	277.242
*dashed out cells are the result of step-wise model simplification
* letters in superscript indicate the multicomparison
Statistics									n	mtDNA copy number (2-ΔcT)·2
mean ± s.e.m.							F	tT	9	214.193 ± 21.874a
								mT	9	248.449 ± 40.442a
								tM	9	191.535 ± 47.731a
								mM	9	189.059 ± 28.915a
							M	tT	10	348.896 ± 48.294b
								mT	10	382.961 ± 55.928b
								tM	10	171.03 ± 19.116a
								mM	10	209.73 ± 18.945a
							transf			none
							:mtDNA			F(1,68.48)=1.07, P=0.3
Linear mixed model fixed-effects: mtDNA + nDNA + sex + interactions random-effects: day + pop + batch							:nDNA			F(1,68.48)=16.41, P=0.0001 ***
							:sex			F(1,68.67)=7.06, P=0.0097 **
							:mtDNA:nDNA			F(1,68.42)=0.1, P=0.74
							:mtDNA:sex			F(1,68.48)=0.11, P=0.73
							:nDNA:sex			F(1,68.48)=6.73, P=0.011 *
							:mtDNA:nDNA:sex			/
effect size (partial η2) 0.01-0.05: Small 0.06-0.13: Medium ≥0.14: Large							:mtDNA			0.0154847
							:nDNA			0.193364
							:sex			0.0932311
							:mtDNA:nDNA			0.00158377
							:mtDNA:sex			0.00168205
							:nDNA:sex			0.0895264
							:mtDNA:nDNA:sex			/
final model										lmer(var ~ mt+nu+sex + mt:nu + mt:sex + nu:sex + (1|day))
							Multicomparison			:nDNA:sex
										M.F-T.F, P=0.61
										T.M-T.F, P=0.00074 ***
										M.M-T.F, P=0.63
										T.M-M.F, P=7.62e-06 ***
										M.M-M.F, P=0.96
										M.M-T.M, P=4.93e-06 ***
										hommel

## Sheet: Table_s3-H2O2
Table s3										H2O2 fluxes (pmol H2O2 ∙ s −1 ∙ mg−1)									H2O2 ratio (H2O2 ∙ O2 −1)%
mtDNA	nDNA	strain	sex	temp	diet	day	pop	batch	subject	CIL	CIP	CI+ProDHP	CI+ProDH+CIIP	CI+ProDH+CII+GpDHP	CI+ProDH+CII+GpDHE	ProDH+CII+GpDHE	ProDH+GpDHE	ROX	CIL	CIP	CI+ProDHP	CI+ProDH+CIIP	CI+ProDH+CII+GpDHP	CI+ProDH+CII+GpDHE	ProDH+CII+GpDHE	ProDH+GpDHE	ROX
t	T	tT	F	25	st	d5	1	1	1	0.02846	-0.0177253	-0.0310552	0.023894	0.217238	0.153177	0.308797	0.387557	0.817513	0.091913	-0.0234561	-0.0276067	0.00988	0.0506784	0.0368244	0.0949995	0.152136	6.61435
m	T	mT	F	25	st	d5	1	1	1	0.125333	0.0702409	0.0635623	0.092307	0.24228	0.249841	0.395838	0.400343	1.1213	0.103405	-0.00969	-0.0100718	-0.00028	0.0272177	0.0316467	0.0912761	0.108562	6.83436
t	M	tM	F	25	st	d5	1	1	1	0.0734469	0.0050917	0.0137877	0.0459302	0.418357	0.312879	0.454395	0.464601	1.30872	0.041481	-0.0178702	-0.0121542	-0.00284	0.049699	0.0388344	0.0903557	0.11045	5.9916
m	M	mM	F	25	st	d5	1	1	1	0.00110745	-0.0184453	-0.106149	-0.0554734	0.450941	0.276329	0.479446	0.531055	0.916323	0.0223912	-0.00558	-0.041104	-0.0177932	0.0640235	0.0431242	0.0998025	0.13473	5.36985
t	T	tT	M	25	st	d6	1	1	1	0.0493165	0.115821	0.0607023	0.159062	0.830765	0.797635	1.39393	1.08267	2.58108	-0.474605	-0.037036	-0.0487803	-0.0144861	0.133143	0.140416	0.381042	0.331993	18.702
m	T	mT	M	25	st	d6	1	1	1	0.154176	1.34e-05	0.0366748	0.0802044	0.867501	0.706372	1.48476	1.22868	3.26461	0.0305868	-0.037854	-0.0215467	-0.0118785	0.0993958	0.0900404	0.319543	0.316954	16.8896
t	M	tM	M	25	st	d6	1	1	1	0.152422	0.123595	0.125776	0.124772	0.397918	0.546437	0.916724	0.851028	1.59774	0.0159925	-0.00863	-0.00703	-0.00695	0.0584245	0.105392	0.338879	0.364936	11.5965
m	M	mM	M	25	st	d6	1	1	1	0.190314	0.136194	0.164289	0.135325	0.958792	0.916174	1.76878	1.53001	2.94222	-0.177472	-0.0534761	-0.0327889	-0.0377336	0.122983	0.128101	0.413533	0.406631	15.8788
t	T	tT	F	25	st	d7	1	1	2	0.319088	0.275978	0.277196	0.448317	1.14051	0.922838	1.09685	1.22594	2.59707	0.22344	0.0133008	0.0120996	0.045224	0.130421	0.105265	0.163487	0.21903	10.1617
m	T	mT	F	25	st	d7	1	1	2	0.276387	0.116507	0.0837892	0.178608	0.721703	0.659242	0.676683	1.30786	3.04329	0.463814	0.00548	0.00146	0.0125919	0.0612673	0.0601782	0.0788413	0.179769	13.0934
t	M	tM	F	25	st	d7	1	1	2	0.0857662	0.0952406	0.12561	0.143962	0.281836	0.192417	0.28624	0.424036	0.843507	-0.0336105	-0.000953	0.0047	0.00772	0.0238211	0.0127417	0.0319155	0.0601904	3.61517
m	M	mM	F	25	st	d7	1	1	2	0.115586	0.082211	0.0854897	0.0982164	0.266178	0.29252	0.279996	0.375442	0.880934	0.0831343	-0.000129	0.000517	0.00301	0.0286077	0.0332641	0.0390765	0.0642585	4.81193
t	T	tT	M	25	st	d8	1	1	2	-0.0775319	-0.168905	-0.13493	0.327314	0.272389	0.403967	0.885271	0.882729	1.7008	-1.31418	-0.259231	-0.207494	0.0120379	-0.00189	0.0257546	0.182126	0.222501	7.04041
m	T	mT	M	25	st	d8	1	1	2	-0.0405286	-0.129954	-0.085154	-0.108689	0.439747	0.260659	0.964145	0.777431	1.77739	-0.811716	-0.0989049	-0.0809739	-0.0855225	0.0198778	-0.0100202	0.191835	0.160496	7.61205
t	M	tM	M	25	st	d8	1	1	2	0.0791281	-0.0303124	0.0589877	0.119772	0.601445	0.537118	1.02841	0.875404	2.18775	-0.489115	-0.0886644	-0.0581894	-0.0437267	0.0635358	0.0542537	0.29346	0.262456	11.4475
m	M	mM	M	25	st	d8	1	1	2	0.0635498	0.0214391	0.102528	0.062774	0.362451	0.392156	0.899625	0.776977	1.85334	-0.268313	-0.0390115	-0.0159567	-0.024639	0.0360772	0.045576	0.287283	0.276829	8.74996
t	T	tT	M	25	st	d5	1	2	3	0.147431	0.0162343	0.148283	0.259776	1.5068	1.51906	2.07058	1.52158	2.92396	0.347492	-0.0362493	0.0586995	0.108278	0.307878	0.314915	0.540677	0.449424	14.7275
m	T	mT	M	25	st	d5	1	2	3	0.046814	-0.0881929	-0.034892	-0.04424	1.33848	1.30256	1.7561	1.33981	3.13698	1.0682	0.0706354	0.0827025	0.0665901	0.268567	0.255677	0.437756	0.403876	16.7771
t	M	tM	M	25	st	d5	1	2	3	0.343499	0.410856	0.327466	0.575721	1.1495	1.57934	1.67501	1.32434	2.88303	-0.530168	-0.0365202	-0.0557046	0.0170029	0.107416	0.168613	0.280575	0.223027	12.9528
m	M	mM	M	25	st	d5	1	2	3	0.171915	0.143591	0.141302	0.159115	1.42304	1.32659	1.93933	1.29135	3.79033	-0.119022	-0.027108	-0.0207928	-0.0139967	0.113408	0.10152	0.220041	0.155012	18.6065
t	T	tT	F	25	st	d6	1	2	3	0.142946	0.0738076	0.0612658	0.140582	1.16162	0.749224	1.26623	0.734291	1.98269	0.711797	0.0894207	0.0590198	0.095136	0.241168	0.163463	0.333198	0.22541	12.5035
m	T	mT	F	25	st	d6	1	2	3	0.363247	0.296016	0.276321	0.299074	1.21271	0.862868	1.38299	0.910484	2.02131	1.0933	0.128375	0.093058	0.0860741	0.18494	0.134132	0.285055	0.209314	11.4443
t	M	tM	F	25	st	d6	1	2	3	0.324889	0.219563	0.176488	0.338526	1.06279	0.698693	1.10043	0.572945	1.78157	0.35527	-0.00549	-0.0265613	0.0472532	0.128672	0.0782798	0.183836	0.0850981	10.3895
m	M	mM	F	25	st	d6	1	2	3	-0.00952487	-0.0400044	-0.025146	-0.0196965	0.887322	0.721128	1.1143	0.697886	1.74606	0.27452	0.0183	0.021922	0.0225129	0.203417	0.186281	0.383683	0.290191	10.9002
t	T	tT	M	25	st	d6	1	2	4	-0.104612	0.510435	0.558877	0.578081	1.56801	1.53557	2.08076	1.72558	4.32068	-0.471065	0.0977361	0.0894555	0.0929494	0.240726	0.242415	0.481014	0.465512	19.8196
m	T	mT	M	25	st	d7	1	2	4	0.239389	-0.116619	-0.307278	0.250139	1.61341	1.83047	2.54342	1.73077	8.79517	1.38857	0.0652896	-0.0212321	0.161562	0.287235	0.339003	0.593413	0.480993	29.3652
t	M	tM	M	25	st	d6	1	2	4	1.15928	1.20615	1.22615	1.14033	2.19107	2.53294	2.5668	2.03956	5.2239	-0.0301894	0.00368	0.0064582	-0.00581	0.104303	0.144311	0.213969	0.149883	13.4441
m	M	mM	M	25	st	d7	1	2	4	0.0293028	-0.388032	-0.143018	-0.334242	1.49627	0.960122	1.9346	1.78859	7.36324	1.27329	0.0451	0.122	0.0555	0.316825	0.244622	0.52313	0.568294	27.2399
t	T	tT	F	25	st	d7	1	2	4	0.0118363	-0.0698989	-0.250386	-0.0635267	1.76792	1.15661	2.1522	1.4465	6.85506	1.48392	0.150543	0.07593	0.146938	0.40086	0.311569	0.667501	0.557488	35.4219
t	M	tM	F	25	st	d7	1	2	4	0.249195	0.231576	0.168652	0.214454	1.17441	0.773713	1.54237	1.38699	4.05211	0.513118	0.0272851	0.0124594	0.0209944	0.150207	0.112072	0.499117	0.475484	15.6101
m	T	mT	F	25	st	d7	1	2	4	0.588062	0.678958	0.161701	0.507579	2.37075	1.94106	2.6188	2.17826	4.87556	0.0859464	0.0680108	-0.165779	-0.015163	0.253144	0.195909	0.388337	0.355737	13.2145
m	M	mM	F	25	st	d7	1	2	4	0.115622	0.157665	0.211402	0.0747135	1.61	1.3032	1.91762	1.56825	3.34354	0.294784	0.0689949	0.0763521	0.0144604	0.287919	0.230124	0.470267	0.43617	14.7339
t	T	tT	M	25	st	d8	1	2	5	0.123504	0.0400945	-0.219798	0.071234	1.89757	0.880483	2.51685	2.01341	5.73687	0.73422	0.0879497	-0.0309652	0.0745407	0.316728	0.162224	0.464468	0.417215	25.0643
m	T	mT	M	25	st	d8	1	2	5	0.00719716	-0.14231	-0.205601	-0.105611	1.75862	0.946249	2.69673	1.74763	7.00796	1.23237	0.1024	0.0670339	0.0831048	0.268914	0.177537	0.44175	0.33753	28.0873
t	M	tM	M	25	st	d8	1	2	5	0.122015	0.0518124	0.0835192	0.211835	1.93901	1.21234	2.57398	2.08614	6.89249	-0.144395	-0.0496093	-0.0321557	0.00292	0.197365	0.123613	0.333197	0.290944	17.6911
m	M	mM	M	25	st	d8	1	2	5	0.0885457	-0.0281517	-0.024208	0.0767576	2.07062	1.73925	3.28128	3.20758	7.22515	0.134608	-0.0235208	-0.0154039	0.0249929	0.265129	0.226467	0.525606	0.566902	13.9916
t	T	tT	F	25	st	d6	1	3	5	0.0444925	0.00124973	0.0307536	0.137772	1.82727	1.37568	2.18384	2.19768	3.80594	0.64338	0.0694956	0.0804998	0.124646	0.396684	0.307258	0.537121	0.622171	16.3478
m	T	mT	F	25	st	d6	1	3	5	-0.107391	-0.103997	-0.197959	-0.123583	1.44203	1.26143	2.56528	1.95725	5.73163	0.32225	0.0726335	0.00583	0.03964	0.22252	0.203507	0.439495	0.388063	29.229
t	M	tM	F	25	st	d6	1	3	5	0.0710335	-0.184795	-0.143791	0.118457	1.37979	1.23613	1.81955	1.63421	4.62499	-0.00431	-0.167289	-0.105178	0.0192388	0.193949	0.173753	0.303815	0.306627	18.8458
m	M	mM	F	25	st	d6	1	3	5	-0.00834999	-0.0104466	0.0288513	-0.0401728	1.43478	1.35512	2.49014	1.94432	4.90316	0.381152	0.0728105	0.071159	0.0338685	0.227633	0.220884	0.468915	0.410878	20.6966
t	T	tT	M	25	st	d6	1	3	6	0.0351581	-0.00888091	-0.000625732	0.343181	3.00691	2.02636	3.59815	3.40163	9.78031	0.566213	0.0216828	0.0217851	0.110885	0.503064	0.362914	0.767615	0.82352	36.3202
m	T	mT	M	25	st	d6	1	3	6	-0.198581	-0.53734	-0.57405	-0.362496	1.74979	1.25413	3.29664	2.80245	7.16264	0.97209	-0.136213	-0.107585	0.0376392	0.341541	0.270249	0.676922	0.653789	51.5078
t	M	tM	M	25	st	d6	1	3	6	0.385132	-0.0401578	-0.437931	0.460716	2.19812	1.8616	3.42493	3.03243	8.00127	-0.193923	-0.361969	-0.461072	0.00416	0.257251	0.219208	0.523215	0.504927	38.1858
m	M	mM	M	25	st	d6	1	3	6	-0.0980032	-0.0975131	-0.20066	0.057128	2.18616	1.67785	2.8805	2.68606	6.86601	-0.227211	-0.0214362	-0.0577179	0.032225	0.427158	0.348192	0.705078	0.751345	21.8386
t	T	tT	F	25	st	d4	2	4	6	0.160046	0.0932618	0.124057	0.16368	0.919785	0.485017	1.20413	0.972156	3.1752	0.409414	0.037918	0.0535636	0.0655923	0.15664	0.0832615	0.259518	0.239686	24.4212
m	T	mT	F	25	st	d4	2	4	6	0.13411	0.0282363	0.0590478	0.123223	0.925609	0.500293	1.46831	1.08254	3.48734	0.309712	-0.0291838	-0.00114	0.0301383	0.143086	0.0786019	0.298961	0.250331	26.3915
t	M	tM	F	25	st	d4	2	4	6	0.0882077	0.136471	0.0855428	0.192844	0.707244	0.308	1.06409	0.85619	2.7063	-0.122664	0.00652	-0.0205748	0.0287269	0.100593	0.0354754	0.240833	0.218124	11.8287
m	M	mM	F	25	st	d4	2	4	6	0.0492515	0.0864116	0.0394578	0.0753028	0.562617	0.187296	0.972668	0.782219	2.34512	-0.024564	0.0161635	-0.00734	0.00826	0.106729	0.0312719	0.34405	0.324799	11.339
*dashed out cells are the result of step-wise model simplification
* letters in superscript indicate the multicomparison
Statistics									n	H2O2 fluxes (pmol H2O2 ∙ s −1 ∙ mg−1)									H2O2 ratio (H2O2 ∙ O2 −1)%
										CIL	CIP	CI+ProDHP	CI+ProDH+CIIP	CI+ProDH+CII+GpDHP	CI+ProDH+CII+GpDHE	ProDH+CII+GpDHE	ProDH+GpDHE	ROX	CIL	CIP	CI+ProDHP	CI+ProDH+CIIP	CI+ProDH+CII+GpDHP	CI+ProDH+CII+GpDHE	ProDH+CII+GpDHE	ProDH+GpDHE	ROX
mean ± s.e.m.							F	tT	6	0.118 ± 0.047ab	0.059 ± 0.05ab	0.035 ± 0.071	0.142 ± 0.071ab	1.172 ± 0.242	0.807 ± 0.182ab	1.369 ± 0.289	1.161 ± 0.257	3.206 ± 0.842	0.594 ± 0.203b	0.056 ± 0.025	0.042 ± 0.017	0.081 ± 0.021b	0.229 ± 0.059c	0.168 ± 0.048b	0.343 ± 0.09	0.336 ± 0.082	17.578 ± 4.35
								mT	6	0.23 ± 0.097ab	0.181 ± 0.113ab	0.074 ± 0.064	0.18 ± 0.087a	1.153 ± 0.296	0.912 ± 0.249ab	1.518 ± 0.378	1.306 ± 0.272	3.38 ± 0.703	0.396 ± 0.151b	0.039 ± 0.025	-0.013 ± 0.034	0.026 ± 0.015a	0.149 ± 0.037b	0.117 ± 0.029ab	0.264 ± 0.061	0.249 ± 0.044	16.701 ± 3.656
								tM	6	0.149 ± 0.045b	0.084 ± 0.064ab	0.071 ± 0.049	0.176 ± 0.041ab	0.837 ± 0.179	0.587 ± 0.161a	1.045 ± 0.243	0.89 ± 0.208	2.553 ± 0.623	0.125 ± 0.102b	-0.026 ± 0.029	-0.025 ± 0.017	0.02 ± 0.007a	0.108 ± 0.026a	0.075 ± 0.024a	0.225 ± 0.068	0.209 ± 0.065	11.047 ± 2.334
								mM	6	0.044 ± 0.024a	0.043 ± 0.032ab	0.039 ± 0.044	0.022 ± 0.028a	0.869 ± 0.224	0.689 ± 0.216a	1.209 ± 0.347	0.983 ± 0.256	2.356 ± 0.635	0.172 ± 0.068b	0.028 ± 0.014	0.02 ± 0.019	0.011 ± 0.007a	0.153 ± 0.042b	0.124 ± 0.04ab	0.301 ± 0.076	0.277 ± 0.061	11.309 ± 2.432
							M	tT	6	0.029 ± 0.042ab	0.084 ± 0.093b	0.069 ± 0.112	0.29 ± 0.071b	1.514 ± 0.382	1.194 ± 0.245bc	2.091 ± 0.383	1.771 ± 0.367	4.507 ± 1.203	-0.102 ± 0.321a	-0.021 ± 0.053	-0.02 ± 0.043	0.064 ± 0.022b	0.25 ± 0.07c	0.208 ± 0.05b	0.469 ± 0.078	0.452 ± 0.083	20.279 ± 4.037
								mT	6	0.035 ± 0.062ab	-0.169 ± 0.077a	-0.195 ± 0.091	-0.048 ± 0.084a	1.295 ± 0.219	1.05 ± 0.221bc	2.124 ± 0.354	1.604 ± 0.281	5.191 ± 1.151	0.647 ± 0.35b	-0.006 ± 0.041	-0.014 ± 0.031	0.042 ± 0.035a	0.214 ± 0.051b	0.187 ± 0.053ab	0.444 ± 0.072	0.392 ± 0.068	25.04 ± 6.237
								tM	6	0.374 ± 0.165b	0.287 ± 0.196b	0.231 ± 0.224	0.439 ± 0.16b	1.413 ± 0.329	1.378 ± 0.318c	2.031 ± 0.404	1.701 ± 0.346	4.464 ± 1.078	-0.229 ± 0.094a	-0.09 ± 0.056	-0.101 ± 0.073	-0.005 ± 0.008a	0.131 ± 0.032a	0.136 ± 0.023a	0.331 ± 0.043	0.299 ± 0.05	17.553 ± 4.229
								mM	6	0.074 ± 0.043a	-0.035 ± 0.08a	0.007 ± 0.063	0.026 ± 0.074a	1.416 ± 0.28	1.169 ± 0.21c	2.117 ± 0.347	1.88 ± 0.37	5.007 ± 0.994	0.103 ± 0.241b	-0.02 ± 0.014	-0.003 ± 0.026	0.006 ± 0.015a	0.214 ± 0.06b	0.182 ± 0.045ab	0.446 ± 0.072	0.454 ± 0.089	17.718 ± 2.621
							transf			none	none	none	none	none	none	none	none	none	none	none	none	none	none	none	none	none	none
							:mtDNA			F(1,33.87)=1.99, P=0.16	F(1,31.72)=3.69, P=0.063 ·	F(1,34.87)=2.84, P=0.1	F(1,39.05)=13, P=0.0007 ***	F(1,38.59)=0.43, P=0.51	F(1,35.18)=0.31, P=0.57	F(1,38.55)=0.76, P=0.38	F(1,38.25)=0.09, P=0.75	F(1,38.03)=0.14, P=0.71	F(1,35.86)=3.33, P=0.076 ·	F(1,41.50)=2.19, P=0.14	F(1,41.63)=0.88, P=0.35	F(1,38.31)=4.13, P=0.049 *	F(1,35.30)=0.00, P=0.99	F(1,35.04)=0.035, P=0.85	F(1,35.52)=0.38, P=0.54	F(1,35.13)=0.16, P=0.68	F(1,38.06)=0.19, P=0.66
Linear mixed model fixed-effects: mtDNA + nDNA + sex + interactions random-effects: day + pop + batch							:nDNA			F(1,32.49)=1.26, P=0.26	F(1,30.26)=0.77, P=0.38	F(1,33.78)=1.83, P=0.18	F(1,39.05)=0.18, P=0.67	F(1,38.03)=2.32, P=0.13	F(1,34.87)=0.15, P=0.69	F(1,38.06)=2.68, P=0.10	F(1,37.86)=0.72, P=0.4	F(1,37.85)=1.98, P=0.16	F(1,34.50)=7.41, P=0.01 *	F(1,41.50)=4.52, P=0.039 *	F(1,41.63)=1.12, P=0.29	F(1,38.31)=23.55, P=2.064e-05 ***	F(1,34.77)=12.39, P=0.0012 **	F(1,34.87)=9.84, P=0.0034 **	F(1,35.08)=3.42, P=0.072 ·	F(1,34.77)=2.41, P=0.13	F(1,37.61)=10.55, P=0.0024 **
							:sex			F(1,28.90)=0.04, P=0.84	F(1,30.68)=0.77, P=0.38	F(1,37.99)=0.18, P=0.66	F(1,40.89)=0.52, P=0.47	F(1,39.36)=10.16, P=0.0028 **	F(1,38.71)=20.47, P=5.598e-05 ***	F(1,39.99)=38.49, P=2.439e-07 ***	F(1,41.32)=25.51, P=9.349e-06 ***	F(1,40.96)=31, P=1.754e-06 ***	F(1,25.63)=4.03, P=0.055 ·	F(1,43.13)=10.37, P=0.0024 **	F(1,43.66)=3.29, P=0.076 ·	F(1,39.43)=1.54, P=0.22	F(1,37.13)=4.56, P=0.039 *	F=19.79, P=7.344e-05 ***	F(1,38.28)=20.27, P=6.108e-05 ***	F(1,38.83)=20.28, P=5.949e-05 ***	F(1,41.47)=18.28, P=0.0001 ***
							:mtDNA:nDNA			F(1,32.49)=6.57, P=0.015 *	F(1,30.26)=0.83, P=0.36	/	F(1,39.05)=1.27, P=0.26	/	F(1,34.87)=0.03, P=0.84	/	/	/	F(1,34.50)=0.11, P=0.73	/	/	F(1,38.31)=4.57, P=0.038 *	F(1,34.77)=13.18, P=0.0009 ***	F(1,34.87)=10.37, P=0.0027 **	F(1,35.08)=6.36, P=0.016 *	F(1,34.77)=9.20, P=0.0045 **	/
							:mtDNA:sex			F(1,33.87)=2.19, P=0.14	F(1,31.72)=6.53, P=0.015 *	/	F(1,39.05)=7.27, P=0.01 *	/	F(1,35.18)=2.98, P=0.09	/	/	/	F(1,35.86)=5.88, P=0.02 *	/	/	F(1,38.31)=2.13, P=0.15	F(1,35.30)=1.09, P=0.3	F(1,35.04)=0.062, P=0.8	F(1,35.52)=0.44, P=0.5	F(1,35.13)=0.52, P=0.47	/
							:nDNA:sex			F(1,32.49)=7, P=0.012 *	F(1,30.26)=3.14, P=0.086 ·	/	F(1,39.05)=2.17, P=0.14	/	F(1,34.87)=4.43, P=0.042 *	/	/	/	F(1,34.50)=0.002, P=0.96	/	/	F(1,38.31)=0.62, P=0.43	F(1,34.77)=0.0009, P=0.97	F(1,34.87)=0.03, P=0.86	F(1,35.08)=0.23, P=0.63	F(1,34.77)=0.0043, P=0.94	/
							:mtDNA:nDNA:sex			/	/	/	/	/	/	/	/	/	/	/	/	/	/	/	/	/	/
effect size (partial η2) 0.01-0.05: Small 0.06-0.13: Medium ≥0.14: Large							:mtDNA			0.0554909	0.104237	0.0754831	0.257552	0.0111254	0.00891659	0.019342	0.00248776	0.00367181	0.0851024	0.0502675	0.0208677	0.0973146	1.24e-07	0.000997593	0.0105864	0.00461354	0.00511368
							:nDNA			0.0375126	0.0248445	0.0514754	0.00461464	0.0576058	0.0044731	0.0658427	0.018753	0.0497523	0.176829	0.0983198	0.0263095	0.380658	0.262754	0.220106	0.0888179	0.0648718	0.219116
							:sex			0.00142461	0.024669	0.00497438	0.0126173	0.205217	0.345973	0.490442	0.381707	0.431247	0.135849	0.193868	0.0702576	0.037744	0.109393	0.34349	0.346226	0.343161	0.306022
							:mtDNA:nDNA			0.168277	0.02681	/	0.0315901	/	0.00108353	/	/	/	0.00343426	/	/	0.106706	0.274869	0.229234	0.153588	0.209416	/
							:mtDNA:sex			0.0609402	0.170682	/	0.157027	/	0.0780858	/	/	/	0.141013	/	/	0.0527836	0.0301902	0.00177988	0.0123741	0.0148491	/
							:nDNA:sex			0.177525	0.0941984	/	0.0527162	/	0.112898	/	/	/	6.06e-05	/	/	0.0159973	2.53e-05	0.000870006	0.00652583	0.000124839	/
							:mtDNA:nDNA:sex			/	/	/	/	/	/	/	/	/	/	/	/	/	/	/	/	/	/
final model										lmer(var ~ mt+nu+sex + mt:nu + mt:sex + nu:sex + (1|batch) + (1|day))	lmer(var ~ mt+nu+sex + mt:nu + mt:sex + nu:sex + (1|batch) + (1|day))	lmer(var ~ mt+nu+sex + (1|batch) + (1|day))	lmer(var ~ mt+nu+sex + mt:nu + mt:sex + nu:sex + (1|batch))	lmer(var ~ mt+nu+sex + (1|pop) + (1|batch) + (1|day))	lmer(var ~ mt+nu+sex + mt:nu + mt:sex + nu:sex + (1|batch) + (1|day))	lmer(var ~ mt+nu+sex + (1|batch) + (1|day))	lmer(var ~ mt+nu+sex + (1|batch) + (1|day))	lmer(var ~ mt+nu+sex + (1|batch) + (1|day))	lmer(var ~ mt+nu+sex + mt:nu + mt:sex + nu:sex + (1|pop) + (1|batch) + (1|day))	lmer(var ~ mt+nu+sex + (1|batch))	lmer(var ~ mt+nu+sex + (1|batch))	lmer(var ~ mt+nu+sex + mt:nu + mt:sex + nu:sex + (1|batch))	lmer(var ~ mt+nu+sex + mt:nu + mt:sex + nu:sex + (1|batch) + (1|day))	lmer(var ~ mt+nu+sex + mt:nu + mt:sex + nu:sex + (1|batch) + (1|day))	lmer(var ~ mt+nu+sex + mt:nu + mt:sex + nu:sex + (1|batch) + (1|day))	lmer(var ~ mt+nu+sex + mt:nu + mt:sex + nu:sex + (1|pop) + (1|batch) + (1|day))	lmer(var ~ mt+nu+sex + (1|pop) + (1|batch) + (1|day))
							Multicomparison			:mtDNA:nDNA	:mtDNA:sex		:mtDNA:sex		:nDNA:sex				:mtDNA:sex			:mtDNA:nDNA	:mtDNA:nDNA	:mtDNA:nDNA	:mtDNA:nDNA	:mtDNA:nDNA
										tT-mT, P=0.85	mF-tF, P=0.66		mF-tF, P=0.49		M.F-T.F, P=0.15				mF-tF, P=0.89			tT-mT, P=0.0149 *	tT-mT, P=0.036 *	tT-mT, P=0.22	tT-mT, P=0.69	tT-mT, P=0.49
										tT-tM, P=0.0814 ·	tM-tF, P=0.66		tM-tF, P=0.066 ·		T.M-T.F, P=0.12				tM-tF, P=0.0122*			tT-tM, P=5.78e-06 ***	tT-tM, P=9.3e-06 ***	tT-tM, P=0.0016 **	tT-tM, P=0.07 ·	tT-tM, P=0.051 ·
										tT-mM, P=0.85	mM-tF, P=0.2		mM-tF, P=0.11		M.M-T.F, P=0.0078 **				mM-tF, P=0.89			tT-mM, P=8.39e-06 ***	tT-mM, P=0.0449 *	tT-mM, P=0.24	tT-mM, P=0.69	tT-mM, P=0.58
										mT-tM, P=0.39	tM-mF, P=0.66		tM-mF, P=0.01 *		T.M-M.F, P=0.0015 **				tM-mF, P=0.0285 *			mT-tM, P=0.099	mT-tM, P=0.0337 *	mT-tM, P=0.15	mT-tM, P=0.54	mT-tM, P=0.58
										mT-mM, P=0.69	mM-mF, P=0.085 ·		mM-mF, P=0.33		M.M-M.F, P=1.55e-05 ***				mM-mF, P=0.89			mT-mM, P=0.11	mT-mM, P=0.94	mT-mM, P=0.96	mT-mM, P=0.69	mT-mM, P=0.58
										tM-mM, P=0.049 *	mM-tM, P=0.011 *		mM-tM, P=4.55e-05 ***		M.M-T.M, P=0.23				mM-tM, P=0.0178 *			tM-mM, P=0.94	tM-mM, P=0.0337 *	tM-mM, P=0.13	tM-mM, P=0.3	tM-mM, P=0.18
										hommel	hommel		hommel		hommel				hommel			hommel	hommel	hommel	hommel	hommel

## Sheet: Table_s4-activity
Table s4											locomotor activity (n passages)															dawn			day																				dusk
mtDNA	nDNA	strain	sex	temp	diet	day	pop	batch	monitor	subject	dawn	day	dusk	night	d1_1081	d1_1111	d1_1141	d1_1171	d1_1201	d1_1231	d1_1261	d1_1291	d1_1321	d1_1351	d1_1381	d1_1411	d2_1	d2_31	d2_61	d2_91	d2_121	d2_151	d2_181	d2_211	d2_241	d2_271	d2_301	d2_331	d2_361	d2_391	d2_421	d2_451	d2_481	d2_511	d2_541	d2_571	d2_601	d2_631	d2_661
t	T	tT	F	25	st	d6	1	1	6	1	55	265	71	58	2	0	0	0	0	0	0	0	5	0	0	1	28	26	17	29	8	5	2	2	0	7	14	15	0	2	0	30	16	32	25	25	3	33	27
t	T	tT	F	25	st	d6	1	1	6	2	50	402	24	76	42	4	0	0	5	0	0	0	0	0	0	0	31	19	40	5	22	81	9	0	0	0	0	0	13	50	26	5	33	11	17	32	18	40	15
t	T	tT	F	25	st	d6	1	1	6	3	40	128	72	54	0	0	0	0	0	0	0	0	33	8	0	4	22	14	9	8	0	2	12	10	2	0	2	0	0	1	0	1	3	10	12	14	15	27	26
t	T	tT	F	25	st	d6	1	1	6	4	16	132	21	0	0	0	0	0	0	0	0	0	0	0	0	0	10	6	6	12	12	13	4	4	3	6	5	5	1	2	4	4	0	10	7	17	10	7	6
t	T	tT	F	25	st	d6	1	1	6	5	23	298	50	8	0	0	0	0	0	0	18	15	0	0	1	5	0	18	0	20	0	0	7	35	4	0	15	0	0	37	55	0	0	0	0	50	12	63	39
t	T	tT	F	25	st	d6	1	1	6	7	14	119	28	38	2	0	2	0	0	0	0	2	0	6	5	0	7	7	2	6	7	8	1	3	0	15	23	2	16	0	6	17	1	0	2	0	0	10	27
t	T	tT	F	25	st	d6	1	1	6	8	15	76	33	26	0	5	2	2	1	3	0	0	0	0	0	0	11	4	3	5	0	0	1	5	2	0	1	3	5	0	0	7	14	2	7	6	6	9	12
t	T	tT	F	25	st	d6	1	1	6	9	44	141	14	58	10	2	9	11	7	2	0	0	5	4	11	0	31	13	4	4	5	20	2	2	1	42	2	0	2	12	0	0	6	15	9	2	5	8	9
t	T	tT	F	25	st	d6	1	1	6	10	64	170	40	40	0	0	0	2	0	0	0	9	0	8	0	0	25	39	16	9	10	11	10	3	1	6	2	0	5	2	0	0	12	16	21	16	14	16	19
t	T	tT	F	25	st	d6	1	1	6	11	27	210	46	25	0	6	7	0	0	0	0	0	0	0	0	0	9	18	6	0	19	16	0	3	0	3	11	16	13	10	10	4	14	0	4	30	18	33	21
t	T	tT	F	25	st	d6	1	1	6	12	17	233	4	3	0	0	5	0	0	0	0	0	0	0	0	0	8	9	13	12	5	0	1	0	0	4	108	0	0	6	2	2	41	11	3	5	5	15	0
t	T	tT	F	25	st	d6	1	1	6	13	89	490	40	174	0	0	69	0	8	18	9	1	0	17	18	4	48	37	2	6	7	148	0	0	26	7	32	10	43	42	10	21	23	38	14	16	22	23	13
t	T	tT	F	25	st	d6	1	1	6	14	43	160	34	199	0	0	5	0	0	0	0	0	0	0	0	0	26	17	13	9	8	9	9	10	5	8	2	11	2	9	6	7	9	5	8	14	8	8	19
t	T	tT	F	25	st	d6	1	1	6	15	36	252	53	42	16	7	4	9	11	6	16	7	1	7	9	8	5	23	14	14	9	2	2	2	0	5	23	6	10	41	4	7	20	31	22	16	8	16	16
t	T	tT	F	25	st	d6	1	1	6	16	40	61	8	17	2	3	0	0	2	0	0	0	0	0	1	0	17	23	5	1	0	0	12	0	2	0	0	0	0	0	0	5	5	9	3	2	14	3	2
t	T	tT	F	25	st	d6	1	1	6	17	0	116	39	0	0	0	0	0	0	0	0	0	0	0	0	0	0	0	0	0	5	0	7	0	0	0	0	5	4	0	0	8	4	0	10	2	31	40	19
t	T	tT	F	25	st	d6	1	1	6	18	2	22	21	0	0	0	0	0	0	0	0	0	0	0	0	0	0	2	11	4	2	0	0	0	0	0	0	0	0	0	0	0	1	1	0	0	0	3	4
t	T	tT	F	25	st	d6	1	1	6	19	9	100	42	21	0	0	0	0	0	0	0	0	0	0	0	0	5	4	2	0	2	2	0	0	0	0	2	2	6	4	7	5	9	13	16	13	8	9	24
t	T	tT	F	25	st	d6	1	1	6	20	15	217	35	17	8	4	0	2	0	1	0	0	0	0	0	0	9	6	6	17	9	8	20	3	2	0	2	7	1	0	3	0	23	5	51	43	8	9	18
t	T	tT	F	25	st	d6	1	1	6	21	72	436	96	196	7	0	3	15	65	26	38	36	38	39	8	10	28	34	28	27	27	23	17	13	18	29	23	18	17	15	11	48	16	18	14	26	22	26	28
t	T	tT	F	25	st	d6	1	1	6	22	16	138	30	24	3	0	4	0	0	0	0	0	0	0	0	0	8	8	2	0	4	0	8	2	7	0	0	0	0	0	12	19	23	16	14	8	5	18	17
t	T	tT	F	25	st	d6	1	1	6	23	138	310	73	34	5	0	2	2	2	1	0	0	0	0	2	65	43	30	40	23	28	15	15	15	17	39	7	6	2	0	0	0	0	2	16	29	28	28	30
t	T	tT	F	25	st	d6	1	1	6	24	24	226	85	91	4	0	22	6	0	4	3	0	0	0	0	3	11	10	4	5	5	7	9	3	10	5	5	14	20	33	15	8	13	12	11	17	17	13	28
t	T	tT	F	25	st	d6	1	1	6	25	54	189	52	37	0	0	0	2	2	2	0	2	0	0	0	2	27	25	5	24	20	20	8	8	9	26	2	0	0	0	0	0	2	0	0	7	22	36	32
t	T	tT	F	25	st	d6	1	1	6	26	88	344	65	50	4	0	7	0	0	1	0	0	0	34	35	37	25	26	28	26	25	29	19	26	19	22	15	15	17	14	12	3	12	11	12	11	14	14	19
t	T	tT	F	25	st	d6	1	1	6	27	56	179	57	44	0	0	0	2	4	2	50	3	19	13	8	18	24	14	5	14	15	9	15	8	6	1	0	26	14	2	6	0	1	23	9	17	8	0	23
t	T	tT	F	25	st	d6	1	1	6	28	75	275	86	27	0	0	0	0	0	0	0	0	3	1	0	0	48	27	15	29	13	11	13	4	2	0	7	1	15	38	21	17	12	0	2	25	26	24	26
t	T	tT	F	25	st	d6	1	1	6	29	30	113	19	0	0	0	0	0	0	6	4	0	0	0	0	0	9	21	6	0	0	18	22	1	5	3	0	1	3	0	7	16	6	0	5	0	13	7	6
t	T	tT	F	25	st	d6	1	1	6	30	17	118	3	0	0	0	0	0	0	0	0	0	0	0	0	0	13	4	0	0	0	0	12	0	0	33	11	0	1	0	17	0	0	4	0	0	26	14	3
t	T	tT	F	25	st	d6	1	1	6	31	87	258	105	97	0	2	3	0	7	11	0	10	2	8	5	9	57	21	25	25	7	20	10	10	9	0	8	0	0	25	10	18	10	13	1	21	15	31	28
t	T	tT	F	25	st	d6	1	1	6	32	11	61	26	21	0	0	0	0	0	0	0	0	0	0	0	0	5	6	2	6	2	9	1	0	0	0	0	0	0	0	0	0	0	4	11	0	6	20	17
t	T	tT	F	25	st	d6	1	1	10	33	19	269	74	40	0	0	0	3	0	0	0	0	0	0	5	3	12	4	8	23	23	14	15	7	12	8	6	5	4	6	20	20	20	12	13	16	20	17	27
t	T	tT	F	25	st	d6	1	1	10	34	57	30	5	0	3	0	0	0	0	0	0	0	0	0	0	0	30	27	5	0	3	0	0	0	0	0	0	0	0	0	0	0	0	0	0	3	17	2	4
t	T	tT	F	25	st	d6	1	1	10	35	5	85	17	0	0	0	0	0	0	0	0	0	0	0	0	0	0	5	5	0	0	2	2	2	2	2	0	14	0	3	5	0	21	2	9	3	5	8	4
t	T	tT	F	25	st	d6	1	1	10	36	150	410	98	2	0	6	0	0	0	0	0	2	0	0	0	34	75	41	51	33	44	32	20	31	20	5	5	0	0	0	2	14	5	36	6	34	41	31	44
t	T	tT	F	25	st	d6	1	1	10	37	2	144	40	13	0	0	0	0	0	0	0	0	0	0	0	0	0	2	0	0	0	21	3	0	5	0	12	10	11	8	10	5	12	4	9	7	11	16	30
t	T	tT	F	25	st	d6	1	1	10	38	121	396	96	134	37	1	0	5	0	0	0	2	28	14	10	35	53	33	25	23	18	10	23	17	10	5	10	9	3	20	36	21	22	31	20	31	29	33	44
t	T	tT	F	25	st	d6	1	1	10	39	65	437	83	112	0	49	10	0	0	0	0	0	0	0	0	0	33	32	31	37	19	28	24	16	15	19	24	24	21	7	17	11	18	29	28	18	26	25	29
t	T	tT	F	25	st	d6	1	1	10	40	56	231	51	4	0	0	4	1	2	0	0	0	3	0	0	3	35	18	22	20	22	17	7	1	3	0	0	11	0	0	0	7	9	28	18	20	24	22	25
t	T	tT	F	25	st	d6	1	1	10	41	18	306	39	5	0	4	0	0	0	0	0	0	0	0	0	1	16	1	1	0	1	0	0	0	102	0	9	0	19	6	0	17	30	16	28	62	5	10	23
t	T	tT	F	25	st	d6	1	1	10	42	49	352	67	122	4	12	2	0	0	14	12	22	1	109	21	13	17	19	9	23	11	16	21	12	17	13	20	16	20	13	20	8	19	12	24	20	21	37	27
t	T	tT	F	25	st	d6	1	1	10	43	29	84	17	10	3	0	0	0	0	0	6	0	0	0	0	7	13	9	2	0	4	7	15	7	0	8	0	0	4	0	3	6	19	6	1	0	0	2	6
t	T	tT	F	25	st	d6	1	1	10	44	109	244	40	6	0	0	0	6	19	15	1	31	8	6	5	63	22	24	37	14	5	5	0	0	0	0	4	5	13	9	15	10	10	28	6	20	18	45	23
t	T	tT	F	25	st	d6	1	1	10	45	49	190	58	18	0	0	4	0	0	0	4	0	4	0	0	0	22	27	16	13	7	32	5	7	15	2	9	4	1	19	8	0	4	2	3	13	14	16	25
t	T	tT	F	25	st	d6	1	1	10	46	16	158	65	37	0	0	0	0	0	0	0	0	0	0	3	4	12	0	0	0	0	0	0	0	0	0	0	0	18	0	0	3	8	44	36	3	23	23	33
t	T	tT	F	25	st	d6	1	1	10	47	66	339	76	173	26	18	31	10	15	5	43	25	30	9	15	31	18	17	14	19	18	6	13	16	11	12	18	11	18	14	18	18	15	23	29	21	23	22	27
t	T	tT	F	25	st	d6	1	1	10	48	97	468	71	147	4	9	6	10	11	8	8	3	0	17	38	2	62	33	35	23	19	25	15	9	29	9	22	31	17	8	28	28	28	42	38	15	35	12	24
t	T	tT	F	25	st	d6	1	1	10	49	121	621	108	74	4	0	0	0	3	27	0	2	0	0	4	8	62	51	41	75	35	20	18	61	2	79	13	26	10	13	21	7	32	32	20	23	52	41	40
t	T	tT	F	25	st	d6	1	1	10	50	8	116	49	0	0	0	0	0	0	0	0	0	0	0	0	0	8	0	0	39	0	0	0	0	0	0	0	0	0	0	0	0	10	14	9	12	18	14	20
t	T	tT	F	25	st	d6	1	1	10	51	37	432	96	249	4	4	5	0	0	2	0	0	7	0	3	0	7	30	24	27	29	24	27	16	10	4	5	9	4	26	24	31	21	29	20	24	40	38	38
t	T	tT	F	25	st	d6	1	1	10	52	37	294	148	70	0	0	0	0	11	1	0	4	3	8	4	1	15	21	13	0	1	0	2	0	0	7	4	1	0	1	26	36	26	28	28	33	53	35	40
t	T	tT	F	25	st	d6	1	1	10	53	32	167	70	179	0	0	0	0	0	5	0	24	32	140	41	7	23	2	12	18	5	7	9	1	0	4	0	2	0	0	2	28	29	2	4	4	22	18	19
t	T	tT	F	25	st	d6	1	1	10	54	84	301	43	143	0	0	0	0	0	0	0	0	0	0	2	19	46	19	20	16	14	15	17	10	15	13	16	16	11	8	10	16	22	15	12	10	23	22	23
t	T	tT	F	25	st	d6	1	1	10	55	66	292	41	4	0	0	0	2	0	14	19	2	0	2	0	0	33	33	17	19	23	23	16	20	14	10	7	22	12	4	11	11	6	11	9	8	23	26	15
t	T	tT	F	25	st	d6	1	1	10	56	99	237	106	200	34	19	0	25	12	14	11	0	21	8	22	55	24	20	20	26	12	19	9	7	12	14	4	11	8	7	6	10	9	11	7	16	15	14	23
t	T	tT	F	25	st	d6	1	1	10	57	22	307	93	23	3	0	5	6	0	27	0	0	7	0	0	1	10	11	12	64	17	33	7	4	0	41	13	12	1	10	9	9	12	12	13	14	12	12	22
t	T	tT	F	25	st	d6	1	1	10	58	16	87	45	86	2	0	2	0	0	3	28	0	0	0	0	0	3	13	2	1	2	0	0	2	3	0	6	2	0	0	2	12	8	5	6	16	13	7	19
t	T	tT	F	25	st	d6	1	1	10	59	71	258	87	26	0	0	0	0	0	0	6	18	0	0	0	15	33	23	11	16	9	4	4	5	11	26	6	8	16	13	18	8	6	28	16	25	9	19	22
t	T	tT	F	25	st	d6	1	1	10	60	74	290	67	108	1	0	0	4	1	0	0	0	3	4	23	20	34	20	6	19	14	40	0	0	0	0	0	3	16	32	18	17	13	18	25	19	26	24	35
t	T	tT	F	25	st	d6	1	1	10	61	39	97	27	38	0	0	0	2	0	0	0	0	0	2	25	18	15	6	10	6	11	2	1	3	0	1	0	0	1	0	0	0	4	17	11	9	13	8	15
t	T	tT	F	25	st	d6	1	1	10	62	0	330	111	13	0	0	0	0	0	0	0	0	0	0	0	0	0	0	0	2	0	9	1	0	2	0	2	11	31	29	32	27	26	24	27	36	36	35	54
t	T	tT	F	25	st	d6	1	1	10	63	10	163	73	13	0	0	4	0	0	0	0	0	0	0	0	0	8	2	2	0	13	16	0	0	0	6	7	3	5	1	3	4	24	18	13	22	3	23	10
t	T	tT	F	25	st	d6	1	1	10	64	84	216	99	201	1	14	5	0	0	0	2	3	0	0	0	0	60	24	22	14	1	6	20	3	14	7	1	2	0	3	5	28	6	14	16	15	17	22	32
t	T	tT	M	25	st	d6	1	1	11	1	25	104	38	35	1	0	39	6	2	0	0	0	16	2	39	0	24	1	25	14	4	1	0	9	11	0	0	0	0	0	0	0	0	0	0	10	22	8	16
t	T	tT	M	25	st	d6	1	1	11	2	42	25	34	31	2	0	0	0	35	13	0	0	3	0	0	0	35	7	1	7	0	3	0	3	0	0	1	0	1	0	3	0	2	0	4	0	0	0	11
t	T	tT	M	25	st	d6	1	1	11	3	77	292	113	184	2	112	7	1	6	4	5	9	20	0	12	26	25	26	45	24	11	9	5	11	23	0	0	16	36	0	0	0	0	35	15	25	22	15	16
t	T	tT	M	25	st	d6	1	1	11	4	113	256	105	145	1	5	1	0	7	0	19	0	0	0	9	10	54	49	19	25	4	3	25	0	0	0	0	5	18	0	0	0	43	26	6	16	37	29	35
t	T	tT	M	25	st	d6	1	1	11	5	91	447	67	448	8	10	5	5	3	11	25	48	23	27	19	35	34	22	22	23	29	24	20	30	10	32	31	19	10	24	8	8	31	20	21	26	28	31	41
t	T	tT	M	25	st	d6	1	1	11	6	51	205	57	121	0	2	0	2	4	16	0	2	2	14	4	4	34	13	7	19	5	16	5	0	4	4	1	19	25	27	6	2	4	6	6	12	12	25	27
t	T	tT	M	25	st	d6	1	1	11	7	18	25	34	67	0	0	0	0	0	0	0	0	5	0	0	0	8	10	2	0	2	0	0	0	4	0	0	0	1	1	0	0	4	0	4	0	3	4	13
t	T	tT	M	25	st	d6	1	1	11	8	71	79	106	267	11	7	0	0	0	8	2	17	44	9	4	12	37	22	13	4	1	7	0	0	0	0	0	0	0	0	0	0	0	8	1	7	11	27	19
t	T	tT	M	25	st	d6	1	1	11	9	94	115	82	186	0	1	0	0	7	0	0	0	0	0	26	40	22	32	6	0	0	0	0	3	1	0	0	0	0	1	6	0	27	37	32	2	0	0	53
t	T	tT	M	25	st	d6	1	1	11	10	38	100	53	45	0	0	0	0	0	0	0	1	0	0	1	1	30	7	0	0	0	0	0	1	2	0	0	0	0	0	25	7	9	16	0	0	0	40	16
t	T	tT	M	25	st	d6	1	1	11	11	86	170	66	40	1	5	2	2	6	0	0	0	0	0	9	10	44	32	2	33	0	0	0	0	0	0	1	0	0	6	0	0	0	0	31	32	27	38	31
t	T	tT	M	25	st	d6	1	1	11	12	31	109	33	123	0	0	0	0	6	0	4	0	20	0	0	4	23	4	4	1	0	0	0	2	0	6	0	3	5	1	0	8	22	21	4	8	4	20	14
t	T	tT	M	25	st	d6	1	1	11	13	49	80	70	7	0	0	0	1	0	0	1	0	0	1	0	12	35	2	0	0	0	0	8	0	0	0	0	0	0	0	0	0	0	0	0	10	16	46	27
t	T	tT	M	25	st	d6	1	1	11	14	59	164	140	247	52	32	23	48	19	0	10	0	26	25	13	7	29	23	3	3	1	2	14	0	0	0	3	4	5	0	0	8	43	14	13	13	15	23	30
t	T	tT	M	25	st	d6	1	1	11	15	94	249	79	174	3	0	0	0	46	20	0	0	0	13	12	27	30	37	31	7	0	14	20	0	17	0	9	0	6	0	4	27	5	14	17	18	34	26	35
t	T	tT	M	25	st	d6	1	1	11	16	47	112	62	114	0	13	12	5	11	6	9	0	4	0	10	13	17	17	3	6	11	0	2	0	0	7	0	4	7	8	0	8	6	9	11	10	10	10	16
t	T	tT	M	25	st	d6	1	1	11	17	119	227	66	27	0	0	0	0	0	0	0	0	0	4	0	40	66	13	1	0	4	0	0	9	0	0	12	2	0	0	0	12	3	12	8	42	47	75	42
t	T	tT	M	25	st	d6	1	1	11	18	95	257	179	186	0	3	0	0	53	1	0	38	0	18	0	30	33	32	29	31	10	12	0	5	0	0	0	0	0	23	16	0	0	17	25	24	33	32	49
t	T	tT	M	25	st	d6	1	1	11	19	33	68	32	73	0	8	27	8	5	12	3	19	0	0	16	11	11	11	3	7	2	1	0	0	0	0	0	0	0	7	0	2	0	10	5	7	9	15	17
t	T	tT	M	25	st	d6	1	1	11	20	50	312	23	77	8	0	0	3	2	0	11	17	0	0	0	18	18	14	4	4	42	4	35	5	2	68	2	31	1	10	3	8	17	16	4	2	28	26	12
t	T	tT	M	25	st	d6	1	1	11	21	118	105	69	149	8	12	9	17	3	7	4	9	4	3	18	86	20	12	7	6	1	10	0	5	6	0	2	2	12	4	2	9	0	9	6	8	6	10	15
t	T	tT	M	25	st	d6	1	1	11	22	60	237	53	78	0	0	0	0	45	5	0	175	9	0	20	14	22	24	51	7	0	0	5	5	4	5	0	1	29	2	7	8	16	20	7	28	28	14	31
t	T	tT	M	25	st	d6	1	1	11	23	57	220	48	120	0	14	0	12	7	85	13	34	47	1	25	13	25	19	10	4	9	2	5	0	4	9	0	11	3	2	5	2	2	14	29	10	44	55	25
t	T	tT	M	25	st	d6	1	1	11	24	75	74	148	23	0	11	0	0	2	11	10	1	0	0	13	5	63	7	3	7	0	0	2	0	2	0	0	2	0	0	0	5	0	0	2	2	1	48	65
t	T	tT	M	25	st	d6	1	1	11	25	11	287	29	5	0	0	0	3	0	0	0	4	0	0	0	0	10	1	0	1	63	9	3	1	7	0	3	32	49	6	11	16	21	1	8	34	17	5	26
t	T	tT	M	25	st	d6	1	1	11	26	12	16	0	25	0	1	0	0	0	0	0	6	0	0	0	2	7	3	0	0	0	0	0	2	9	0	0	0	0	2	0	0	1	0	0	1	1	0	0
t	T	tT	M	25	st	d6	1	1	11	27	61	97	83	309	0	1	1	16	2	1	2	57	13	10	20	39	14	8	4	1	3	2	6	5	2	1	2	12	0	2	2	2	4	13	5	8	11	12	20
t	T	tT	M	25	st	d6	1	1	11	28	21	29	13	13	0	0	0	1	5	0	2	0	0	0	0	0	14	7	0	3	0	0	0	2	2	2	6	0	2	0	2	0	0	2	2	0	6	0	10
t	T	tT	M	25	st	d6	1	1	11	29	92	183	51	55	1	0	0	3	0	2	5	2	2	3	19	6	9	77	23	32	11	0	2	1	4	1	49	0	4	3	2	0	2	2	15	1	8	23	26
t	T	tT	M	25	st	d6	1	1	11	30	86	171	64	150	1	8	0	4	0	7	36	0	11	0	53	33	35	18	9	2	13	0	0	0	0	0	0	2	0	0	0	0	2	57	15	31	19	21	33
t	T	tT	M	25	st	d6	1	1	11	31	169	412	173	367	10	5	2	3	0	2	0	30	4	38	45	60	57	52	41	11	27	2	29	2	25	18	18	0	0	0	41	7	20	31	30	34	38	38	52
t	T	tT	M	25	st	d6	1	1	11	32	48	67	68	44	0	1	1	0	6	1	0	2	0	0	2	12	10	26	1	0	6	0	0	1	0	1	0	0	0	0	0	0	0	0	0	4	28	26	29
t	T	tT	M	25	st	d6	1	1	21	33	44	198	69	120	5	0	0	5	0	3	12	7	7	24	10	13	10	21	18	17	12	2	0	0	0	0	0	0	2	0	0	16	10	21	8	36	29	27	22
t	T	tT	M	25	st	d6	1	1	21	34	29	50	63	131	6	2	0	3	6	3	0	0	0	0	20	0	15	14	6	1	1	1	0	9	0	0	0	0	0	0	0	1	5	0	0	0	10	16	29
t	T	tT	M	25	st	d6	1	1	21	35	22	20	49	50	25	14	0	0	34	3	0	6	7	0	5	9	11	2	4	0	0	0	0	0	0	0	0	0	5	1	0	0	0	0	0	4	2	4	6
t	T	tT	M	25	st	d6	1	1	21	36	92	137	85	119	1	4	0	0	0	6	0	0	0	0	3	21	41	30	11	0	1	1	1	0	1	0	3	2	1	55	0	2	0	2	0	1	32	24	29
t	T	tT	M	25	st	d6	1	1	21	37	50	158	88	172	8	0	26	0	0	0	31	16	0	30	11	19	22	9	0	4	0	0	4	1	0	5	11	3	1	3	3	0	9	32	20	5	27	30	31
t	T	tT	M	25	st	d6	1	1	21	38	25	83	66	82	2	0	1	2	0	0	5	1	0	31	8	2	15	8	2	0	2	0	0	0	13	4	0	0	0	0	0	0	13	10	9	8	10	12	19
t	T	tT	M	25	st	d6	1	1	21	39	61	94	34	6	0	5	0	9	0	0	0	0	0	0	0	11	36	14	20	8	7	0	0	2	0	8	2	0	0	0	2	0	12	13	7	0	3	10	5
t	T	tT	M	25	st	d6	1	1	21	40	111	245	112	198	0	0	0	13	59	30	12	56	13	6	41	42	37	32	18	5	0	11	23	7	1	0	0	0	0	2	31	25	0	29	16	30	25	22	22
t	T	tT	M	25	st	d6	1	1	21	41	62	178	102	346	28	25	31	0	0	37	17	31	1	21	37	40	0	22	12	16	12	10	9	9	0	0	0	0	0	0	0	0	23	22	15	16	15	19	23
t	T	tT	M	25	st	d6	1	1	21	42	70	46	77	196	6	16	32	0	0	0	0	6	0	0	0	19	24	27	9	2	0	6	0	0	0	4	0	0	2	2	0	0	0	0	3	1	0	17	25
t	T	tT	M	25	st	d6	1	1	21	43	69	140	58	107	6	3	4	0	6	0	6	2	15	17	0	10	38	21	14	17	11	7	0	5	0	0	1	0	3	0	0	0	11	0	21	28	10	12	14
t	T	tT	M	25	st	d6	1	1	21	44	91	149	32	56	0	0	5	0	0	3	2	0	0	0	32	37	28	26	29	20	15	6	7	4	4	5	0	0	0	0	0	2	4	0	17	12	14	10	11
t	T	tT	M	25	st	d6	1	1	21	45	48	88	59	81	0	3	0	0	3	0	6	3	0	0	0	33	9	6	0	5	4	2	0	0	6	0	3	1	1	0	5	3	1	14	12	12	5	14	13
t	T	tT	M	25	st	d6	1	1	21	46	39	74	66	148	1	14	1	0	5	9	5	6	12	9	13	24	8	7	4	6	0	0	2	0	4	2	0	5	1	0	2	0	0	0	5	11	20	12	17
t	T	tT	M	25	st	d6	1	1	21	47	59	140	52	176	0	0	13	21	1	9	30	9	14	0	4	23	28	8	1	0	7	21	0	0	8	8	0	15	11	11	3	0	0	4	17	8	9	17	21
t	T	tT	M	25	st	d6	1	1	21	48	49	53	75	12	0	0	0	0	0	0	0	0	0	0	1	0	41	8	0	0	0	0	0	0	0	0	0	0	0	0	0	0	2	39	12	0	0	0	6
t	T	tT	M	25	st	d6	1	1	21	49	46	54	33	75	0	37	4	5	1	22	0	0	0	0	13	0	23	23	4	3	3	1	0	3	0	0	0	0	5	5	0	3	4	1	2	0	11	9	14
t	T	tT	M	25	st	d6	1	1	21	50	26	25	41	94	1	7	4	2	6	19	18	22	14	2	0	20	6	0	3	0	0	4	3	0	0	0	2	0	2	3	1	2	0	0	0	0	0	5	2
t	T	tT	M	25	st	d6	1	1	21	51	58	75	62	222	8	0	34	9	0	23	0	9	29	0	33	27	19	12	7	2	0	2	0	0	0	0	0	0	4	3	0	1	3	4	8	0	23	18	18
t	T	tT	M	25	st	d6	1	1	21	52	85	147	102	106	0	0	3	25	6	0	5	0	0	2	3	32	30	23	9	0	1	21	10	0	0	0	2	0	0	3	10	22	10	8	11	12	13	15	18
t	T	tT	M	25	st	d6	1	1	21	53	80	167	75	158	2	3	5	7	0	0	0	15	33	0	16	38	29	13	8	0	0	0	0	0	0	0	0	0	0	0	0	35	18	21	24	23	18	20	30
t	T	tT	M	25	st	d6	1	1	21	54	60	150	62	503	9	0	28	15	6	18	11	14	14	3	10	28	22	10	9	9	8	5	8	1	0	15	0	2	2	22	14	8	4	6	8	12	8	9	14
t	T	tT	M	25	st	d6	1	1	21	55	71	214	53	121	2	0	4	0	0	1	5	17	12	14	18	28	26	17	0	0	0	2	0	10	0	11	1	5	28	26	9	15	6	21	16	19	22	23	19
t	T	tT	M	25	st	d6	1	1	21	56	76	361	57	53	7	0	0	2	1	1	0	0	0	29	2	0	53	23	18	0	0	4	108	2	2	33	0	11	17	35	19	23	0	0	27	17	23	22	27
t	T	tT	M	25	st	d6	1	1	21	57	40	111	32	82	3	0	0	3	0	0	0	6	0	0	14	0	32	8	10	12	10	0	0	2	0	0	0	0	1	1	1	9	15	0	15	16	6	13	19
t	T	tT	M	25	st	d6	1	1	21	58	54	146	67	568	0	0	8	8	5	12	8	12	14	12	11	26	13	15	12	12	13	11	12	10	7	11	12	2	0	10	2	2	4	3	7	2	8	6	6
t	T	tT	M	25	st	d6	1	1	21	59	18	68	47	4	0	0	0	0	0	0	0	0	0	0	0	5	13	0	0	0	0	0	0	0	0	0	0	0	0	0	0	0	2	1	27	0	5	33	23
t	T	tT	M	25	st	d6	1	1	21	60	94	297	115	158	0	0	0	2	0	0	0	9	9	32	14	7	46	41	28	2	36	2	2	6	0	0	2	30	0	37	7	2	20	17	34	19	30	23	37
t	T	tT	M	25	st	d6	1	1	21	61	78	155	45	157	3	3	0	0	0	0	0	19	6	8	3	19	42	17	9	1	0	1	0	7	3	0	1	3	0	2	9	5	4	15	18	47	15	15	20
t	T	tT	M	25	st	d6	1	1	21	62	64	359	111	227	6	61	36	0	0	0	0	29	39	27	0	0	39	25	17	20	24	2	21	9	5	0	16	28	25	23	0	36	21	2	30	28	25	27	22
t	T	tT	M	25	st	d6	1	1	21	63	74	182	84	164	2	4	0	7	1	8	0	9	0	17	25	34	34	6	0	8	0	7	0	2	0	4	5	3	7	11	1	1	24	16	24	15	26	28	33
t	T	tT	M	25	st	d6	1	1	21	64	30	34	41	44	0	0	0	0	0	0	2	0	1	8	0	1	23	6	0	0	0	4	4	0	0	4	0	0	0	0	0	0	0	0	0	0	1	21	10
m	T	mT	F	25	st	d6	1	1	24	1	84	465	81	328	0	0	0	0	22	16	89	33	86	37	28	25	28	31	53	22	28	26	57	33	11	5	46	24	17	17	2	14	1	25	12	30	20	22	53
m	T	mT	F	25	st	d6	1	1	24	2	32	240	39	7	0	0	0	0	0	0	0	0	0	0	0	2	14	16	7	15	8	16	8	8	10	0	3	7	8	12	2	5	38	18	15	28	15	17	19
m	T	mT	F	25	st	d6	1	1	24	3	51	415	74	106	7	7	3	5	0	0	11	0	1	0	0	0	20	31	22	18	25	20	9	4	9	9	8	13	11	22	32	22	52	6	44	17	34	38	35
m	T	mT	F	25	st	d6	1	1	24	4	33	121	32	27	0	0	5	0	0	0	5	4	21	4	0	0	19	14	8	15	6	11	4	7	12	4	5	2	0	0	3	2	7	2	3	15	5	10	14
m	T	mT	F	25	st	d6	1	1	24	5	67	268	80	89	2	5	4	13	2	3	9	0	7	6	12	6	27	34	13	9	28	2	4	75	19	4	10	3	5	3	24	1	5	8	7	8	10	30	39
m	T	mT	F	25	st	d6	1	1	24	6	132	716	184	46	4	44	2	4	4	1	0	0	0	6	9	1	67	64	45	46	49	40	57	38	25	19	32	38	49	30	16	26	16	33	32	37	47	41	59
m	T	mT	F	25	st	d6	1	1	24	7	107	379	86	37	0	0	0	4	0	4	2	0	0	2	0	15	47	45	25	19	23	24	26	24	19	6	12	7	1	2	5	9	15	46	39	39	15	23	50
m	T	mT	F	25	st	d6	1	1	24	8	122	239	64	170	2	0	0	0	0	0	0	11	29	20	19	37	47	38	33	25	22	25	18	11	4	0	0	0	0	0	0	0	0	0	0	40	23	38	27
m	T	mT	F	25	st	d6	1	1	24	9	56	204	58	13	1	0	0	0	0	0	0	0	0	0	2	3	34	19	24	13	1	0	10	0	2	0	0	2	2	3	24	14	21	18	4	23	24	19	32
m	T	mT	F	25	st	d6	1	1	24	10	64	443	108	461	32	21	24	23	3	2	0	0	0	9	4	0	38	26	27	22	18	20	30	17	22	23	27	32	23	23	17	15	17	14	36	24	10	26	20
m	T	mT	F	25	st	d6	1	1	24	11	64	302	54	162	2	18	3	4	0	24	15	0	0	1	27	22	28	14	18	9	17	14	28	11	19	15	7	16	9	18	13	7	23	9	17	12	22	18	21
m	T	mT	F	25	st	d6	1	1	24	12	100	518	115	182	5	4	2	0	83	6	38	15	22	20	15	34	42	24	26	29	32	26	21	23	23	20	25	27	24	20	28	19	31	25	31	24	23	41	32
m	T	mT	F	25	st	d6	1	1	24	13	130	513	95	57	27	0	11	8	0	2	0	0	0	0	3	0	98	32	35	72	9	5	6	5	126	8	5	14	15	9	3	45	6	22	28	48	26	26	34
m	T	mT	F	25	st	d6	1	1	24	14	55	76	48	45	0	0	0	0	0	1	5	1	2	0	21	22	19	14	0	0	2	0	0	0	0	0	0	0	0	0	0	1	0	0	22	16	19	16	21
m	T	mT	F	25	st	d6	1	1	24	15	80	250	86	157	8	4	9	3	13	2	17	5	3	17	31	31	28	21	25	10	4	8	10	2	8	0	7	7	6	4	10	26	16	20	19	26	19	23	29
m	T	mT	F	25	st	d6	1	1	24	16	75	286	73	181	19	0	0	0	4	0	1	17	12	16	0	33	20	22	8	11	8	1	24	19	10	18	11	14	14	15	15	15	10	21	15	15	21	21	26
m	T	mT	F	25	st	d6	1	1	24	17	33	188	56	11	0	0	0	0	0	0	0	0	0	0	0	0	17	16	10	9	13	5	10	12	8	2	2	0	0	2	0	5	14	20	16	21	21	18	26
m	T	mT	F	25	st	d6	1	1	24	18	50	470	105	57	10	1	9	6	0	4	0	0	3	0	0	4	22	24	24	16	37	16	21	20	27	18	20	23	22	18	21	21	24	33	29	27	24	29	35
m	T	mT	F	25	st	d6	1	1	24	19	66	244	34	28	0	0	0	0	0	0	4	1	0	0	0	6	44	16	17	11	20	10	20	10	11	17	9	5	5	4	17	13	5	11	10	17	17	15	15
m	T	mT	F	25	st	d6	1	1	24	20	40	398	70	82	17	3	0	3	3	1	11	10	1	6	9	0	16	24	26	17	24	26	23	23	19	16	11	22	20	10	14	16	11	20	19	33	23	25	29
m	T	mT	F	25	st	d6	1	1	24	21	16	199	60	57	2	3	3	8	0	5	3	5	0	2	0	0	11	5	8	16	21	6	6	5	14	14	4	9	4	9	7	8	0	17	15	16	7	13	15
m	T	mT	F	25	st	d6	1	1	24	22	10	234	50	32	0	0	0	0	0	1	0	0	0	5	4	6	0	4	9	18	0	0	0	26	22	4	0	1	12	1	30	0	0	35	18	3	34	21	23
m	T	mT	F	25	st	d6	1	1	24	23	116	914	242	519	17	15	0	0	2	28	15	16	0	14	17	38	44	34	38	39	51	48	61	50	26	41	39	37	40	50	37	51	54	46	41	54	53	58	79
m	T	mT	F	25	st	d6	1	1	24	24	61	521	104	31	0	0	0	0	0	0	0	0	0	0	0	0	23	38	5	9	2	2	71	0	67	15	2	34	6	49	15	41	18	15	17	66	33	54	54
m	T	mT	F	25	st	d6	1	1	24	25	71	265	45	177	18	1	0	9	8	6	12	17	1	0	23	25	29	17	21	14	18	9	14	11	14	7	17	15	19	13	16	7	13	18	9	9	9	12	20
m	T	mT	F	25	st	d6	1	1	24	26	46	398	77	31	6	0	4	2	0	4	0	8	0	0	3	2	26	18	20	16	20	25	21	17	18	21	27	17	15	16	22	4	2	24	29	28	20	36	35
m	T	mT	F	25	st	d6	1	1	24	27	31	154	42	78	0	3	11	4	4	0	7	2	0	0	0	2	18	11	7	2	8	4	6	8	5	3	5	6	30	4	8	4	9	10	6	8	13	8	14
m	T	mT	F	25	st	d6	1	1	24	28	26	255	31	8	0	0	0	30	0	0	0	0	0	0	0	0	23	3	25	0	2	9	1	0	2	1	38	10	1	9	0	4	47	24	25	10	14	33	17
m	T	mT	F	25	st	d6	1	1	24	29	61	337	47	52	19	17	2	0	0	0	0	2	3	7	0	11	22	28	13	16	14	17	16	7	15	30	10	5	21	17	3	8	35	33	12	14	23	28	21
m	T	mT	F	25	st	d6	1	1	24	30	55	151	45	43	1	1	2	1	0	0	0	0	0	0	2	18	31	6	5	5	0	0	26	0	3	0	0	0	5	4	8	6	15	9	13	9	13	30	21
m	T	mT	F	25	st	d6	1	1	24	31	45	321	38	9	0	0	0	0	13	3	31	0	5	1	0	0	27	18	30	19	13	9	18	35	23	13	9	1	12	4	11	13	13	10	12	14	18	44	21
m	T	mT	F	25	st	d6	1	1	24	32	53	302	71	67	0	5	6	6	0	0	16	2	4	5	10	19	20	14	10	11	10	6	17	8	9	8	8	16	14	9	23	22	17	22	31	11	26	24	29
m	T	mT	F	25	st	d6	1	1	29	33	41	133	64	84	0	6	1	1	0	0	0	4	4	3	0	10	23	8	8	1	0	0	0	0	0	18	2	0	1	1	0	3	7	7	22	26	18	19	29
m	T	mT	F	25	st	d6	1	1	29	34	45	147	55	141	0	0	4	5	3	9	0	0	21	29	26	17	25	3	5	0	5	0	31	8	8	8	4	8	2	1	0	0	6	7	14	22	10	8	12
m	T	mT	F	25	st	d6	1	1	29	35	56	197	52	25	1	0	0	0	8	0	0	0	0	0	19	0	11	45	26	0	0	0	0	0	8	7	2	2	0	0	39	17	30	26	23	11	2	4	6
m	T	mT	F	25	st	d6	1	1	29	36	67	336	97	118	7	2	0	0	6	3	2	0	0	39	27	30	22	15	14	16	7	21	12	16	20	12	13	19	20	17	15	17	24	15	23	14	17	24	25
m	T	mT	F	25	st	d6	1	1	29	37	40	173	32	68	4	0	0	19	1	6	0	10	24	23	13	14	15	11	12	11	6	7	4	2	6	12	4	5	3	2	13	16	12	19	11	8	9	11	14
m	T	mT	F	25	st	d6	1	1	29	38	44	184	78	58	7	0	0	0	2	0	0	1	0	0	2	2	36	6	9	2	8	2	0	2	2	4	0	0	0	0	1	18	21	19	14	19	33	30	43
m	T	mT	F	25	st	d6	1	1	29	39	36	66	33	3	0	0	0	0	0	1	0	0	0	0	2	7	22	7	8	2	1	0	0	0	0	0	3	1	1	0	0	1	20	7	1	1	3	17	23
m	T	mT	F	25	st	d6	1	1	29	40	36	244	35	28	0	4	2	0	0	0	7	1	0	2	24	1	18	17	22	11	22	2	2	42	1	2	0	1	1	16	4	7	14	27	24	12	20	14	14
m	T	mT	F	25	st	d6	1	1	29	41	43	292	30	17	2	3	0	6	3	0	4	9	22	17	0	0	23	20	17	21	17	21	20	16	22	17	18	15	17	0	0	0	5	12	12	21	21	20	27
m	T	mT	F	25	st	d6	1	1	29	42	24	54	22	92	0	4	0	1	0	0	0	0	0	0	4	0	24	0	0	0	0	0	0	0	0	0	2	5	1	1	1	0	1	4	2	15	6	16	11
m	T	mT	F	25	st	d6	1	1	29	43	75	271	77	183	0	0	22	6	15	0	2	34	2	57	7	12	32	31	22	20	12	13	6	2	2	14	9	14	13	13	15	7	18	11	17	18	26	19	25
m	T	mT	F	25	st	d6	1	1	29	44	36	98	51	17	0	0	0	0	2	2	0	0	0	0	3	0	15	21	10	5	10	4	8	5	2	0	0	2	2	2	0	2	2	0	2	11	11	20	12
m	T	mT	F	25	st	d6	1	1	29	45	39	78	32	123	6	15	6	4	9	9	11	4	7	6	6	24	9	6	8	3	8	3	1	0	0	1	1	0	0	5	8	9	4	8	0	6	6	7	11
m	T	mT	F	25	st	d6	1	1	29	46	19	85	19	20	7	2	8	25	4	6	0	0	0	0	0	5	8	6	3	0	0	0	0	0	1	6	8	8	0	5	7	8	0	8	11	6	5	9	9
m	T	mT	F	25	st	d6	1	1	29	47	48	225	66	229	51	15	26	9	11	8	13	18	2	19	38	12	22	14	11	15	11	12	12	8	4	4	11	6	12	18	24	4	16	13	13	5	17	9	13
m	T	mT	F	25	st	d6	1	1	29	48	51	174	43	252	0	0	7	0	2	0	0	0	0	0	0	0	32	19	17	13	6	11	2	5	6	17	3	15	1	5	10	5	2	8	3	2	17	26	26
m	T	mT	F	25	st	d6	1	1	29	49	40	161	59	93	10	2	1	0	0	5	17	6	0	0	0	13	21	6	8	10	5	6	7	3	6	5	7	7	11	12	7	8	11	10	11	10	8	9	9
m	T	mT	F	25	st	d6	1	1	29	50	9	111	21	6	0	1	0	0	0	0	7	0	2	4	4	2	6	1	7	1	5	7	4	2	4	4	11	6	11	2	0	12	12	5	1	5	6	6	10
m	T	mT	F	25	st	d6	1	1	29	51	37	125	36	0	0	0	0	0	0	0	0	0	0	0	0	1	22	14	4	0	0	0	0	0	0	0	0	0	0	0	0	0	56	34	7	5	8	11	21
m	T	mT	F	25	st	d6	1	1	29	52	50	316	118	152	5	5	2	31	0	3	4	0	2	10	9	6	16	28	20	15	12	4	3	20	24	0	23	10	16	16	6	10	28	26	28	19	20	16	42
m	T	mT	F	25	st	d6	1	1	29	53	56	197	74	86	0	0	0	0	0	0	0	0	0	0	5	3	33	20	18	17	15	26	15	0	0	0	3	0	0	1	10	2	2	15	17	16	20	20	25
m	T	mT	F	25	st	d6	1	1	29	54	47	218	76	108	3	4	0	1	6	5	9	14	1	14	6	10	28	9	6	10	13	1	13	7	15	12	11	6	9	10	14	9	16	9	18	9	12	18	21
m	T	mT	F	25	st	d6	1	1	29	55	20	130	42	186	5	5	4	9	5	0	0	7	8	13	7	8	8	4	3	9	5	2	5	15	10	3	2	0	16	13	12	2	0	12	4	5	6	6	10
m	T	mT	F	25	st	d6	1	1	29	56	12	95	32	121	21	19	12	7	1	3	2	0	24	5	11	7	3	2	6	9	3	1	0	0	0	3	8	0	0	0	3	9	9	12	6	8	9	9	6
m	T	mT	F	25	st	d6	1	1	29	57	108	367	96	218	3	0	1	0	0	0	6	4	14	3	0	30	45	33	30	16	23	17	14	22	13	10	11	27	12	14	15	20	15	22	19	21	32	14	19
m	T	mT	F	25	st	d6	1	1	29	58	20	164	83	31	0	0	2	0	0	0	0	2	0	0	2	11	5	4	2	2	0	6	0	3	3	0	0	6	8	10	15	10	16	2	4	27	31	19	27
m	T	mT	F	25	st	d6	1	1	29	59	112	274	89	70	2	0	8	3	4	0	0	7	10	1	0	31	39	42	29	11	18	11	7	0	2	9	23	3	7	12	2	4	33	22	20	12	22	27	42
m	T	mT	F	25	st	d6	1	1	29	60	23	122	43	59	4	0	0	0	0	0	0	0	0	0	0	2	17	4	2	2	0	2	0	0	1	0	0	5	2	0	7	26	14	13	6	18	9	15	14
m	T	mT	F	25	st	d6	1	1	29	61	128	567	149	35	8	2	0	3	0	2	0	0	0	0	6	14	73	41	33	35	28	41	43	29	37	25	5	3	5	0	3	1	1	20	58	59	64	77	80
m	T	mT	F	25	st	d6	1	1	29	62	44	318	84	88	0	0	0	0	6	7	4	10	8	13	15	19	10	15	15	19	17	7	5	14	14	14	13	11	14	19	20	20	17	17	20	19	24	19	29
m	T	mT	F	25	st	d6	1	1	29	63	22	238	80	90	12	0	2	0	0	0	0	0	14	6	6	7	10	5	13	5	14	3	5	13	0	0	1	9	8	5	10	14	19	22	21	23	20	33	33
m	T	mT	F	25	st	d6	1	1	29	64	47	285	67	108	7	12	16	0	2	12	3	6	39	9	23	0	21	26	17	17	18	12	21	20	12	14	9	15	5	16	15	11	10	18	11	15	13	16	22
m	T	mT	M	25	st	d6	1	1	4	1	168	171	71	201	4	35	8	0	3	2	3	42	47	41	33	76	51	41	21	11	0	0	0	0	0	1	6	0	1	0	1	1	1	59	0	7	39	23	38
m	T	mT	M	25	st	d6	1	1	4	2	37	64	81	190	0	0	0	1	0	2	2	2	38	7	2	3	31	3	7	0	0	0	0	0	0	0	9	5	1	0	0	0	0	1	0	4	22	15	27
m	T	mT	M	25	st	d6	1	1	4	3	20	203	58	168	10	0	33	5	12	0	7	1	2	2	22	5	13	2	1	1	0	1	0	1	0	0	2	0	0	25	0	0	28	63	1	61	3	16	21
m	T	mT	M	25	st	d6	1	1	4	4	109	307	76	232	0	0	0	2	0	0	39	55	37	29	45	46	38	25	23	20	27	6	0	1	64	0	0	0	0	0	0	4	23	37	29	19	28	26	34
m	T	mT	M	25	st	d6	1	1	4	5	89	130	64	48	0	0	0	0	2	3	0	0	2	4	3	0	59	30	12	3	0	15	0	0	4	1	0	0	18	0	0	0	0	2	0	14	34	27	30
m	T	mT	M	25	st	d6	1	1	4	6	46	84	96	268	2	17	2	24	0	28	31	8	30	21	17	21	16	9	3	0	0	0	0	0	0	0	0	0	1	12	0	1	0	0	13	4	24	26	31
m	T	mT	M	25	st	d6	1	1	4	7	78	219	75	339	0	42	0	21	0	2	6	1	31	10	5	5	40	33	3	26	1	9	3	3	9	1	0	43	4	0	1	17	15	6	67	5	0	6	37
m	T	mT	M	25	st	d6	1	1	4	8	156	265	94	26	12	1	4	0	0	7	0	0	26	31	22	57	63	36	32	28	17	29	0	0	0	0	0	0	0	0	3	0	0	0	55	24	34	43	38
m	T	mT	M	25	st	d6	1	1	4	9	22	148	69	168	23	16	4	36	5	4	0	9	3	4	13	1	17	4	10	5	2	10	6	1	6	8	1	11	1	0	11	0	0	0	31	14	15	16	23
m	T	mT	M	25	st	d6	1	1	4	10	57	104	74	286	1	95	22	10	5	0	7	22	12	9	36	30	23	4	0	4	0	0	14	0	0	1	8	0	2	0	0	0	0	0	9	21	28	17	26
m	T	mT	M	25	st	d6	1	1	4	11	109	380	94	92	4	22	5	7	5	0	3	0	6	11	6	32	37	40	12	23	0	0	0	0	1	0	19	2	0	11	1	0	42	151	2	50	29	37	44
m	T	mT	M	25	st	d6	1	1	4	12	5	289	65	42	0	0	0	0	0	0	0	0	4	0	0	2	0	3	0	0	0	0	20	0	4	0	0	6	0	2	13	93	26	30	9	29	33	24	46
m	T	mT	M	25	st	d6	1	1	4	13	129	333	80	186	0	19	7	20	38	26	9	20	41	44	6	40	48	41	40	31	17	27	21	40	1	14	4	3	0	0	3	0	19	30	22	2	33	26	37
m	T	mT	M	25	st	d6	1	1	4	14	79	203	120	276	13	18	1	23	12	15	0	17	0	8	34	14	48	17	14	2	0	15	0	3	42	6	3	15	2	0	0	26	6	0	24	6	20	19	35
m	T	mT	M	25	st	d6	1	1	4	15	90	72	74	127	0	0	1	28	3	4	1	0	0	0	0	42	38	10	4	0	0	0	0	4	0	1	0	0	1	1	0	0	1	0	13	28	4	15	32
m	T	mT	M	25	st	d6	1	1	4	16	85	67	60	47	0	0	4	0	0	0	0	2	22	0	19	17	37	31	22	4	0	0	0	0	0	5	6	0	0	0	0	0	19	6	0	0	2	3	25
m	T	mT	M	25	st	d6	1	1	4	17	61	149	133	263	0	56	21	7	35	0	23	0	8	0	17	38	18	5	0	0	0	0	0	0	0	0	0	0	0	0	0	0	0	4	39	39	30	37	53
m	T	mT	M	25	st	d6	1	1	4	18	26	48	148	133	0	2	0	10	0	3	0	4	0	6	19	15	11	0	0	0	0	0	0	0	0	0	0	0	0	0	0	0	0	0	0	5	0	43	61
m	T	mT	M	25	st	d6	1	1	4	19	57	81	76	52	9	0	10	1	1	6	0	0	93	5	21	13	39	5	0	0	0	1	0	0	0	0	0	0	0	0	0	0	0	0	0	0	27	53	21
m	T	mT	M	25	st	d6	1	1	4	20	41	54	40	206	2	0	8	0	0	0	0	20	16	0	0	7	27	7	0	0	3	7	0	1	0	0	0	0	0	0	0	0	0	0	0	1	19	23	17
m	T	mT	M	25	st	d6	1	1	4	21	81	119	114	182	6	0	0	11	22	13	8	4	6	0	17	18	49	14	6	1	0	0	0	0	0	0	0	0	0	0	0	0	0	2	16	23	34	37	42
m	T	mT	M	25	st	d6	1	1	4	22	113	231	83	407	8	0	4	37	0	16	18	21	23	2	9	27	53	33	10	15	6	10	6	0	0	0	0	0	0	43	5	2	0	33	16	23	34	28	42
m	T	mT	M	25	st	d6	1	1	4	23	37	172	122	202	34	5	1	0	0	0	14	20	0	13	27	0	34	3	0	1	2	0	9	0	0	0	0	0	39	0	0	0	20	14	0	28	18	41	47
m	T	mT	M	25	st	d6	1	1	4	24	70	185	59	110	1	0	90	17	2	0	3	0	4	18	0	15	45	10	0	0	29	0	39	8	0	0	2	19	0	21	0	0	0	0	0	29	14	24	29
m	T	mT	M	25	st	d6	1	1	4	25	30	185	51	31	0	0	0	0	0	0	0	0	0	0	0	0	28	2	0	1	0	5	39	1	17	11	0	14	0	12	5	0	7	2	15	0	28	28	33
m	T	mT	M	25	st	d6	1	1	4	26	37	153	65	121	2	0	0	0	0	2	0	62	0	0	0	4	22	11	6	2	0	0	4	1	5	5	0	11	0	0	0	54	0	14	14	9	15	13	13
m	T	mT	M	25	st	d6	1	1	4	27	37	80	48	38	4	8	7	0	0	17	1	4	0	16	4	8	27	2	10	11	8	0	0	0	3	0	0	0	2	0	1	2	0	0	19	0	0	24	12
m	T	mT	M	25	st	d6	1	1	4	28	73	158	93	104	0	0	5	49	2	0	0	16	2	0	20	19	38	16	4	1	3	0	0	0	0	0	0	0	0	0	26	16	16	10	13	12	24	33	35
m	T	mT	M	25	st	d6	1	1	4	29	55	153	88	59	0	1	0	4	0	3	4	5	9	9	6	10	25	20	9	0	7	0	0	2	0	0	0	27	1	3	0	0	0	16	6	29	28	25	43
m	T	mT	M	25	st	d6	1	1	4	30	72	113	55	38	0	0	0	0	0	3	0	0	0	2	0	28	27	17	4	5	0	0	0	8	4	0	0	2	0	0	0	0	12	20	9	14	13	22	26
m	T	mT	M	25	st	d6	1	1	4	31	64	160	61	158	0	4	0	0	0	5	0	4	0	13	0	5	33	26	10	0	15	0	0	0	7	27	0	0	0	13	4	6	0	30	8	15	5	20	26
m	T	mT	M	25	st	d6	1	1	4	32	66	174	126	32	0	0	0	0	6	2	2	0	48	0	38	6	44	16	6	4	3	0	0	2	0	0	1	0	0	0	0	0	0	0	45	35	35	43	54
m	T	mT	M	25	st	d6	1	1	23	33	45	95	84	133	0	3	4	0	2	2	0	21	12	15	18	5	25	15	0	2	0	0	0	0	0	0	0	0	0	0	0	0	0	0	0	38	17	38	27
m	T	mT	M	25	st	d6	1	1	23	34	74	422	161	533	3	6	2	2	31	70	65	43	42	57	65	44	30	0	0	8	24	16	0	15	12	26	11	13	0	21	30	31	38	25	36	33	32	51	53
m	T	mT	M	25	st	d6	1	1	23	35	42	27	38	155	4	2	13	4	2	1	7	5	8	17	28	18	14	10	5	0	0	0	0	0	0	0	14	0	0	0	0	0	0	0	0	2	0	6	19
m	T	mT	M	25	st	d6	1	1	23	36	43	25	114	58	0	0	0	0	0	0	0	0	1	18	14	20	20	3	0	7	0	0	0	0	0	0	0	0	0	0	0	0	1	0	0	6	8	3	32
m	T	mT	M	25	st	d6	1	1	23	37	65	78	43	260	7	29	5	1	7	5	12	6	9	15	13	27	27	11	7	4	0	0	0	0	0	0	0	2	3	0	2	0	0	6	8	15	15	16	26
m	T	mT	M	25	st	d6	1	1	23	38	97	121	139	244	0	5	0	0	0	0	0	0	0	0	60	25	46	26	0	0	0	0	0	0	0	0	0	0	0	0	0	0	0	11	38	6	29	37	50
m	T	mT	M	25	st	d6	1	1	23	39	97	107	53	37	2	9	16	33	1	13	0	4	6	2	0	17	58	22	14	0	21	0	0	0	0	0	0	0	0	0	0	0	0	2	9	13	19	29	27
m	T	mT	M	25	st	d6	1	1	23	40	51	90	61	130	2	8	0	36	4	6	9	0	15	10	2	21	22	8	4	0	3	0	1	0	3	0	0	1	0	0	0	0	10	12	19	6	21	10	30
m	T	mT	M	25	st	d6	1	1	23	41	59	212	146	993	0	0	0	0	0	2	0	0	0	0	17	3	30	26	0	28	21	22	10	0	0	0	0	0	0	0	0	0	0	0	8	44	46	33	30
m	T	mT	M	25	st	d6	1	1	23	42	107	97	92	77	0	0	0	0	0	0	0	2	0	0	11	38	44	25	6	0	0	0	0	0	0	0	0	0	0	0	0	0	0	0	0	0	45	46	38
m	T	mT	M	25	st	d6	1	1	23	43	47	95	55	116	13	0	4	14	0	0	2	0	2	4	7	4	36	7	10	0	6	0	0	0	0	0	0	0	10	0	21	12	6	3	6	2	6	13	22
m	T	mT	M	25	st	d6	1	1	23	44	77	141	51	17	0	0	0	0	2	0	0	0	5	0	0	18	51	8	2	0	0	0	0	0	0	0	0	0	0	0	0	4	13	27	33	19	19	24	32
m	T	mT	M	25	st	d6	1	1	23	45	79	222	74	95	0	2	3	4	3	9	14	2	0	12	3	2	44	33	21	18	6	12	2	19	14	13	10	0	4	2	0	0	0	0	24	27	16	34	31
m	T	mT	M	25	st	d6	1	1	23	46	34	103	57	50	1	20	1	0	0	0	20	0	2	19	6	10	16	8	6	10	8	5	2	0	0	1	0	0	0	0	0	0	4	18	13	10	12	14	27
m	T	mT	M	25	st	d6	1	1	23	47	51	49	82	80	0	7	0	0	14	0	15	1	7	0	2	2	34	15	8	4	0	0	0	0	0	0	0	0	0	0	0	0	0	0	0	0	15	22	31
m	T	mT	M	25	st	d6	1	1	23	48	99	137	89	161	0	0	0	0	0	0	0	2	0	0	8	24	48	27	8	3	0	0	0	0	0	0	0	0	0	0	0	0	0	25	23	22	26	30	32
m	T	mT	M	25	st	d6	1	1	23	49	41	39	79	78	3	0	8	15	0	0	0	16	6	30	21	16	22	3	0	5	0	3	0	0	1	0	3	0	0	0	9	0	0	0	0	0	4	14	27
m	T	mT	M	25	st	d6	1	1	23	50	98	84	84	346	6	22	7	28	15	20	21	29	27	49	20	52	24	22	17	4	0	0	0	0	0	0	0	0	0	2	0	2	0	0	0	23	11	25	20
m	T	mT	M	25	st	d6	1	1	23	51	69	67	76	80	22	0	0	0	0	0	0	0	1	2	27	18	38	13	2	0	0	0	0	0	0	0	0	0	0	0	0	0	0	2	24	5	19	15	32
m	T	mT	M	25	st	d6	1	1	23	52	50	240	53	215	0	51	22	0	23	11	0	16	20	4	26	14	21	15	13	1	6	17	8	24	14	15	7	5	6	6	15	11	7	15	10	21	17	22	17
m	T	mT	M	25	st	d6	1	1	23	53	56	33	99	222	0	0	0	0	19	14	1	3	21	15	17	3	34	19	0	0	0	0	0	7	4	0	0	0	0	0	0	0	0	0	0	0	0	22	28
m	T	mT	M	25	st	d6	1	1	23	54	59	116	64	71	0	0	0	0	0	0	0	2	17	12	1	11	29	19	6	5	7	4	0	0	0	0	0	0	0	0	2	0	0	0	8	33	26	25	23
m	T	mT	M	25	st	d6	1	1	23	55	32	30	28	80	0	0	0	3	49	15	4	6	0	0	4	19	10	3	1	3	1	0	0	0	0	0	0	0	0	0	0	0	0	0	3	4	9	9	8
m	T	mT	M	25	st	d6	1	1	23	56	71	223	63	198	0	9	0	10	33	16	15	2	38	11	18	27	26	18	9	0	2	0	0	0	0	17	11	6	0	8	15	23	16	27	15	35	17	22	25
m	T	mT	M	25	st	d6	1	1	23	57	99	235	0	0	17	15	2	18	13	16	34	22	25	20	18	32	45	22	24	15	29	19	20	18	18	23	28	13	15	6	7	0	0	0	0	0	0	0	0
m	T	mT	M	25	st	d6	1	1	23	58	43	138	47	194	0	0	2	0	0	4	7	74	54	5	26	21	16	6	3	2	2	3	7	0	8	1	16	0	0	8	0	0	8	31	23	9	9	8	20
m	T	mT	M	25	st	d6	1	1	23	59	39	80	69	32	0	0	0	0	0	0	0	7	0	0	2	0	35	4	5	1	0	0	0	2	3	9	0	0	0	0	0	0	13	13	0	12	4	18	24
m	T	mT	M	25	st	d6	1	1	23	60	111	127	100	69	0	0	0	0	4	5	0	0	0	10	14	33	50	28	10	0	0	2	26	8	0	0	0	0	0	0	0	0	0	0	16	22	20	23	32
m	T	mT	M	25	st	d6	1	1	23	61	113	185	75	77	0	0	0	0	0	3	3	34	1	9	23	28	55	30	9	2	16	0	0	11	0	0	0	19	0	5	16	10	18	9	5	16	29	20	37
m	T	mT	M	25	st	d6	1	1	23	62	186	243	47	95	0	14	21	16	8	26	0	15	0	0	13	29	30	127	24	6	0	18	8	0	0	0	9	22	6	16	12	0	7	16	31	10	22	36	30
m	T	mT	M	25	st	d6	1	1	23	63	70	272	66	135	0	6	26	0	0	0	27	0	5	0	8	6	31	33	29	10	0	0	15	18	16	64	0	1	1	0	0	0	5	31	18	24	19	21	15
m	T	mT	M	25	st	d6	1	1	23	64	72	123	132	21	0	0	15	0	0	0	0	2	0	0	0	10	46	16	6	0	0	2	0	0	0	0	2	0	0	0	4	3	12	8	6	32	20	28	45
t	M	tM	F	25	st	d6	1	1	13	1	44	390	22	211	0	0	0	0	0	0	0	0	0	0	0	8	24	12	16	65	10	5	1	27	52	0	0	15	16	0	0	86	1	0	14	0	49	33	15
t	M	tM	F	25	st	d6	1	1	13	2	92	421	51	208	2	2	4	3	1	4	26	10	1	3	39	22	33	37	23	28	38	36	41	25	38	15	29	17	7	12	8	16	25	8	15	20	4	16	22
t	M	tM	F	25	st	d6	1	1	13	3	16	108	0	0	0	0	0	0	0	0	31	0	0	0	0	0	12	4	14	15	0	0	2	12	15	2	0	1	0	0	0	0	0	13	19	1	0	14	0
t	M	tM	F	25	st	d6	1	1	13	4	118	752	197	648	57	0	2	29	17	0	22	0	4	17	20	34	57	27	44	31	39	9	32	40	54	40	37	34	49	32	45	41	33	1	64	38	48	41	55
t	M	tM	F	25	st	d6	1	1	13	5	40	166	78	73	5	7	4	0	0	0	0	4	0	4	4	5	7	28	10	8	5	8	0	0	0	3	0	0	0	0	7	23	12	28	11	21	24	6	23
t	M	tM	F	25	st	d6	1	1	13	6	0	247	72	376	24	51	10	13	0	10	54	0	2	3	15	0	0	0	11	7	14	12	10	16	8	21	13	10	18	10	10	7	9	17	8	10	16	20	20
t	M	tM	F	25	st	d6	1	1	13	7	48	546	63	5	28	15	36	3	4	19	5	13	17	11	12	15	17	16	20	33	31	32	24	29	23	21	22	17	20	25	32	30	43	33	24	41	31	15	29
t	M	tM	F	25	st	d6	1	1	13	8	17	103	28	61	0	0	0	0	5	0	0	1	0	0	0	0	9	8	6	8	0	6	30	0	0	0	2	7	1	4	2	2	10	3	1	0	12	9	10
t	M	tM	F	25	st	d6	1	1	13	9	32	513	59	10	0	2	0	0	0	0	0	0	0	0	1	0	4	28	31	27	24	33	17	37	38	25	24	34	23	29	11	12	31	12	34	29	22	20	33
t	M	tM	F	25	st	d6	1	1	13	10	72	336	28	109	0	0	9	1	1	0	0	2	6	2	6	14	14	44	37	27	18	21	19	11	19	30	14	11	0	20	9	3	18	18	1	13	23	24	13
t	M	tM	F	25	st	d6	1	1	13	11	112	594	100	122	5	0	7	0	0	11	5	0	4	0	22	0	58	54	52	44	39	11	24	19	22	7	14	29	32	16	26	29	34	36	29	44	52	35	51
t	M	tM	F	25	st	d6	1	1	13	12	48	326	63	18	0	3	3	0	0	4	2	0	0	0	0	1	3	44	29	19	15	26	0	21	4	0	0	0	0	24	14	42	10	41	11	22	29	19	21
t	M	tM	F	25	st	d6	1	1	13	13	49	576	67	280	0	0	37	4	15	0	34	40	1	32	5	16	22	11	20	25	17	10	18	12	19	49	22	28	20	16	15	43	2	0	3	72	28	157	22
t	M	tM	F	25	st	d6	1	1	13	14	89	283	89	53	0	2	0	0	0	0	2	3	60	0	6	22	37	30	23	22	6	4	2	0	0	0	1	18	13	6	2	20	16	26	29	31	30	34	32
t	M	tM	F	25	st	d6	1	1	13	15	57	63	83	130	0	0	0	0	0	4	0	0	0	7	31	23	29	5	0	9	0	21	1	0	0	0	0	0	0	0	0	0	0	4	9	6	8	5	13
t	M	tM	F	25	st	d6	1	1	13	16	22	268	53	181	0	7	3	13	4	10	0	0	6	1	58	4	4	14	7	4	5	4	2	4	0	15	6	15	27	9	7	18	19	30	16	28	22	30	23
t	M	tM	F	25	st	d6	1	1	13	17	54	209	71	41	0	0	0	2	0	1	0	21	29	9	10	20	22	12	5	4	7	2	8	3	4	3	21	1	6	10	8	17	12	7	19	25	25	22	38
t	M	tM	F	25	st	d6	1	1	13	18	53	321	112	555	22	31	24	12	12	5	0	39	6	6	4	5	41	7	9	12	14	1	24	19	6	10	14	14	13	16	23	8	18	23	20	19	23	35	24
t	M	tM	F	25	st	d6	1	1	13	19	109	516	102	577	2	7	0	2	6	5	4	43	21	47	12	22	34	53	26	34	14	14	12	26	20	35	38	29	12	22	14	24	23	43	19	30	50	31	34
t	M	tM	F	25	st	d6	1	1	13	20	57	98	51	49	0	0	0	8	0	0	3	0	13	0	0	12	31	14	13	0	0	0	0	0	1	5	11	2	7	1	0	11	0	7	2	9	8	21	17
t	M	tM	F	25	st	d6	1	1	13	21	79	362	101	1003	0	5	16	7	0	0	0	0	25	2	0	0	38	41	24	23	6	0	0	3	23	32	19	27	5	17	22	20	25	20	20	25	26	25	30
t	M	tM	F	25	st	d6	1	1	13	22	108	475	98	352	0	4	0	1	2	1	0	0	2	0	0	3	66	39	37	26	17	28	19	35	15	29	23	22	14	10	28	14	12	35	33	1	42	35	28
t	M	tM	F	25	st	d6	1	1	13	23	30	337	58	65	0	5	3	0	0	0	0	0	0	0	0	1	14	15	24	28	2	10	15	20	18	19	23	8	9	3	11	17	16	11	15	44	15	29	24
t	M	tM	F	25	st	d6	1	1	13	24	36	112	45	55	3	0	0	0	0	0	6	0	1	0	0	7	19	10	9	4	0	5	6	5	0	14	1	4	2	0	0	6	5	8	0	15	10	18	25
t	M	tM	F	25	st	d6	1	1	13	25	72	494	100	72	0	0	0	0	0	0	0	21	0	0	0	2	45	25	12	11	6	14	38	8	28	11	9	22	20	18	30	31	23	36	38	44	35	60	51
t	M	tM	F	25	st	d6	1	1	13	26	103	674	99	506	0	0	0	0	0	0	0	0	0	0	21	13	54	36	38	42	27	53	33	39	55	49	43	22	0	41	16	0	32	26	17	26	62	53	40
t	M	tM	F	25	st	d6	1	1	13	27	67	404	64	26	0	0	0	0	4	0	4	1	0	0	0	0	32	35	34	9	19	31	0	0	0	38	41	20	42	16	0	23	34	2	12	25	20	38	39
t	M	tM	F	25	st	d6	1	1	13	28	145	442	89	188	10	18	16	19	2	0	0	54	35	25	15	43	54	48	38	25	7	38	17	48	5	0	0	2	0	0	44	11	69	13	15	39	40	31	43
t	M	tM	F	25	st	d6	1	1	13	29	36	291	37	15	3	0	0	0	9	0	36	15	0	0	0	3	17	16	0	21	10	0	0	0	18	19	22	9	35	4	0	0	31	9	43	25	25	20	10
t	M	tM	F	25	st	d6	1	1	13	30	107	402	81	235	0	0	3	0	0	1	0	0	26	40	12	46	31	30	43	0	17	2	0	22	36	13	4	4	0	22	13	38	3	29	21	30	56	49	44
t	M	tM	F	25	st	d6	1	1	13	31	88	403	119	78	0	0	0	0	0	0	0	0	0	0	0	0	45	43	26	22	23	14	15	8	17	0	21	16	24	11	16	11	22	23	17	48	33	36	37
t	M	tM	F	25	st	d6	1	1	13	32	56	255	47	179	24	1	10	14	3	0	0	45	1	13	0	23	17	16	20	27	16	13	13	16	11	14	0	9	1	25	4	17	4	0	17	8	13	27	20
t	M	tM	F	25	st	d6	1	1	28	34	51	326	65	159	11	1	0	0	0	0	10	3	0	6	8	20	17	14	21	22	23	13	19	20	15	13	9	0	0	1	27	27	15	12	24	22	20	23	33
t	M	tM	F	25	st	d6	1	1	28	35	47	278	102	854	1	1	2	1	3	1	0	0	14	11	0	15	13	19	13	13	16	3	12	12	13	14	14	21	8	11	15	17	19	11	8	20	11	27	28
t	M	tM	F	25	st	d6	1	1	28	36	156	226	0	0	14	17	29	0	9	28	32	37	38	51	42	81	39	36	40	30	37	39	28	34	15	0	0	3	0	0	0	0	0	0	0	0	0	0	0
t	M	tM	F	25	st	d6	1	1	28	37	41	221	28	24	4	0	0	2	0	0	0	0	7	1	2	5	16	20	15	10	7	11	17	5	9	2	11	10	8	23	23	4	15	2	12	9	10	18	7
t	M	tM	F	25	st	d6	1	1	28	38	27	363	85	430	17	5	0	0	4	36	1	0	0	0	0	8	9	10	8	20	25	11	2	11	30	11	7	26	15	15	18	21	17	20	17	31	37	21	36
t	M	tM	F	25	st	d6	1	1	28	39	70	262	89	472	0	0	0	0	0	0	3	3	0	0	0	18	31	21	30	5	0	1	24	26	38	5	0	0	0	0	0	0	0	27	36	18	27	25	32
t	M	tM	F	25	st	d6	1	1	28	40	123	299	35	182	0	0	61	0	0	2	1	0	0	0	7	31	66	26	3	2	0	1	86	1	77	0	1	5	1	5	6	0	3	63	2	12	18	13	18
t	M	tM	F	25	st	d6	1	1	28	41	53	195	79	193	1	12	1	16	6	11	6	1	5	4	10	14	24	15	1	4	0	6	5	13	20	5	3	0	0	26	8	8	6	24	15	21	16	14	52
t	M	tM	F	25	st	d6	1	1	28	42	92	288	103	330	12	4	0	4	4	3	0	4	0	7	0	0	59	33	32	33	20	10	0	2	0	0	0	1	2	2	21	40	19	18	16	14	33	25	36
t	M	tM	F	25	st	d6	1	1	28	43	67	138	56	221	7	0	0	10	0	9	2	0	0	0	0	12	40	15	20	2	15	20	0	0	0	0	3	9	1	0	0	0	0	8	19	11	15	15	17
t	M	tM	F	25	st	d6	1	1	28	44	62	174	44	31	0	0	0	0	0	0	0	0	0	2	0	10	36	16	18	3	15	0	0	2	15	11	0	2	0	0	2	28	9	8	20	5	18	18	19
t	M	tM	F	25	st	d6	1	1	28	45	77	556	0	0	34	0	19	2	24	2	39	13	12	10	7	28	22	27	30	34	24	30	34	32	10	35	28	33	36	35	40	29	36	52	31	6	1	0	0
t	M	tM	F	25	st	d6	1	1	28	46	66	175	47	160	8	0	5	0	9	0	0	6	6	0	0	31	20	15	20	8	19	9	10	9	11	4	1	4	6	0	5	6	4	2	20	9	12	16	24
t	M	tM	F	25	st	d6	1	1	28	47	80	442	104	116	2	72	6	12	1	38	0	1	7	0	0	0	36	44	38	28	29	23	20	28	14	23	12	11	20	26	19	15	17	27	21	30	15	26	31
t	M	tM	F	25	st	d6	1	1	28	48	64	268	97	610	1	22	0	0	0	17	0	0	7	4	7	8	32	24	17	5	18	20	11	9	18	9	25	11	4	0	15	6	20	14	12	14	23	17	34
t	M	tM	F	25	st	d6	1	1	28	49	46	233	40	86	1	1	4	3	12	2	3	8	0	0	0	0	18	28	14	12	14	10	7	12	42	13	14	1	9	11	0	0	8	12	15	16	6	17	18
t	M	tM	F	25	st	d6	1	1	28	50	53	457	83	104	3	0	12	14	16	0	0	0	0	0	0	0	17	36	26	27	30	23	19	10	19	30	12	18	19	21	16	13	32	44	17	19	28	34	34
t	M	tM	F	25	st	d6	1	1	28	51	41	295	91	223	0	0	4	0	0	5	3	39	3	0	0	2	6	33	19	4	44	10	18	9	16	21	23	9	22	13	17	9	3	0	2	13	21	22	24
t	M	tM	F	25	st	d6	1	1	28	52	71	552	122	225	23	21	4	2	19	28	0	0	0	10	41	4	40	27	39	26	31	23	33	15	15	40	30	9	3	34	33	31	19	24	49	26	29	43	60
t	M	tM	F	25	st	d6	1	1	28	53	86	436	136	238	7	5	71	2	2	1	0	0	3	4	2	38	27	21	12	12	44	28	28	20	12	22	8	20	32	19	16	17	23	29	21	9	38	26	64
t	M	tM	F	25	st	d6	1	1	28	54	26	483	63	49	3	4	9	6	9	2	7	2	2	0	0	0	11	15	16	8	24	27	6	20	44	37	21	44	21	20	17	26	16	40	21	29	19	27	18
t	M	tM	F	25	st	d6	1	1	28	55	11	251	54	78	0	0	0	0	0	0	0	0	0	0	0	0	7	4	3	21	19	28	10	0	0	0	5	41	19	19	15	1	0	2	16	20	18	14	17
t	M	tM	F	25	st	d6	1	1	28	56	58	287	59	286	0	0	0	0	0	0	0	0	0	0	9	2	39	17	16	15	16	10	7	20	9	14	9	7	9	11	16	22	11	32	12	12	14	25	22
t	M	tM	F	25	st	d6	1	1	28	57	129	255	91	34	0	3	0	0	0	0	0	0	6	55	7	8	60	61	21	10	2	0	0	0	0	0	0	0	0	13	19	24	13	60	10	24	29	30	45
t	M	tM	F	25	st	d6	1	1	28	58	30	211	53	275	15	9	14	18	18	7	13	11	14	4	0	23	5	2	22	10	0	18	12	13	9	2	18	8	2	15	18	10	11	3	0	15	5	20	14
t	M	tM	F	25	st	d6	1	1	28	59	66	346	74	35	1	0	1	4	2	28	1	1	0	0	3	16	32	18	21	14	6	22	23	3	9	19	12	16	10	12	13	24	20	22	22	23	22	33	32
t	M	tM	F	25	st	d6	1	1	28	60	63	341	58	82	7	6	1	6	0	0	1	0	1	3	11	5	37	21	23	16	31	19	7	17	6	27	13	14	18	0	6	27	15	15	23	23	19	22	28
t	M	tM	F	25	st	d6	1	1	28	61	47	464	106	507	0	0	0	0	0	3	0	0	0	0	0	0	12	35	20	25	23	20	33	26	16	11	19	24	20	35	22	17	18	32	24	33	11	35	38
t	M	tM	F	25	st	d6	1	1	28	63	71	156	48	57	0	0	0	0	0	0	5	21	0	0	0	16	32	23	22	16	15	6	2	0	0	0	0	0	0	19	11	15	2	3	10	12	14	9	18
t	M	tM	F	25	st	d6	1	1	28	64	64	440	59	266	0	7	0	0	19	27	25	9	0	8	2	1	27	36	17	15	17	27	23	41	18	15	29	22	24	0	0	0	4	46	54	41	25	22	11
t	M	tM	M	25	st	d6	1	1	26	1	88	164	74	286	10	4	5	0	0	0	9	13	12	16	5	68	12	8	0	0	0	0	2	0	0	0	0	0	0	0	0	44	22	34	3	0	2	57	26
t	M	tM	M	25	st	d6	1	1	26	2	72	400	132	223	14	27	0	0	0	23	22	0	0	7	15	1	46	25	20	21	10	0	0	0	38	29	17	13	20	25	23	27	25	22	24	21	27	38	49
t	M	tM	M	25	st	d6	1	1	26	3	67	158	69	155	0	2	0	0	18	12	0	13	10	15	14	35	32	0	28	2	0	0	0	0	0	0	0	0	0	0	0	3	24	16	7	30	18	30	36
t	M	tM	M	25	st	d6	1	1	26	4	71	208	73	185	10	0	10	4	0	0	21	21	20	17	27	12	24	35	8	0	0	22	2	2	0	2	4	0	0	5	48	6	17	7	35	21	12	17	27
t	M	tM	M	25	st	d6	1	1	26	5	59	175	55	37	19	0	0	0	2	0	0	0	1	0	0	0	32	27	12	0	0	5	32	2	0	0	11	6	0	5	0	6	17	18	15	13	16	17	30
t	M	tM	M	25	st	d6	1	1	26	6	71	73	0	0	59	5	9	0	18	29	12	35	3	37	54	14	20	37	20	30	1	16	2	0	1	1	2	0	0	0	0	0	0	0	0	0	0	0	0
t	M	tM	M	25	st	d6	1	1	26	7	34	188	52	147	3	0	1	0	6	0	0	8	11	0	2	7	18	9	0	3	3	0	0	0	0	6	35	2	15	21	32	0	4	6	4	33	7	17	22
t	M	tM	M	25	st	d6	1	1	26	8	91	322	91	224	3	23	5	14	27	1	6	16	3	2	11	45	22	24	13	25	10	17	11	0	27	18	8	2	19	2	7	23	16	25	13	28	21	37	34
t	M	tM	M	25	st	d6	1	1	26	9	36	80	38	28	0	0	1	3	1	0	0	0	0	0	8	0	29	7	0	5	0	0	4	4	0	0	0	0	0	0	3	0	10	0	1	31	8	14	19
t	M	tM	M	25	st	d6	1	1	26	10	35	190	43	43	11	0	7	0	0	0	0	1	2	0	0	8	17	10	4	0	0	6	0	0	0	3	72	10	10	0	0	3	9	1	32	0	10	30	26
t	M	tM	M	25	st	d6	1	1	26	11	76	391	95	244	0	8	5	0	0	20	56	27	0	0	0	21	32	23	17	24	0	28	16	0	32	23	19	5	0	41	19	10	27	28	23	29	19	31	41
t	M	tM	M	25	st	d6	1	1	26	12	31	104	53	150	0	0	0	0	0	0	0	0	62	13	2	0	25	6	0	0	9	5	0	0	0	0	0	0	18	4	0	0	15	2	10	4	13	24	20
t	M	tM	M	25	st	d6	1	1	26	13	80	177	17	222	0	0	0	3	1	7	2	4	6	7	2	8	41	31	15	2	0	7	46	0	6	1	0	0	0	0	3	0	0	0	3	15	14	65	1
t	M	tM	M	25	st	d6	1	1	26	14	45	106	23	135	7	5	6	1	2	1	8	38	0	4	3	6	25	14	0	0	4	8	2	0	0	5	3	16	1	9	6	4	7	2	9	9	9	12	10
t	M	tM	M	25	st	d6	1	1	26	15	7	92	41	74	18	0	2	0	13	0	0	9	2	0	0	0	4	3	6	2	2	0	0	0	0	3	0	0	0	0	3	3	9	2	8	29	17	8	25
t	M	tM	M	25	st	d6	1	1	26	16	8	89	15	19	5	11	14	0	3	0	0	2	3	0	4	4	4	0	4	3	0	0	4	0	0	3	0	0	2	0	2	0	4	2	3	7	27	28	15
t	M	tM	M	25	st	d6	1	1	26	17	39	309	36	108	0	16	1	5	0	58	9	28	0	4	0	4	30	5	0	45	16	0	9	0	0	0	12	0	7	2	0	0	0	9	124	42	21	22	28
t	M	tM	M	25	st	d6	1	1	26	18	51	182	54	50	0	0	0	0	0	2	0	0	5	13	23	3	37	11	4	2	2	0	3	10	0	2	2	0	25	13	0	5	17	19	6	10	24	38	31
t	M	tM	M	25	st	d6	1	1	26	19	24	205	6	68	0	0	7	2	51	0	0	0	0	0	0	9	7	8	0	2	13	3	2	9	8	0	72	4	0	3	8	18	1	20	9	6	18	9	4
t	M	tM	M	25	st	d6	1	1	26	20	105	153	98	349	0	0	0	0	0	0	4	0	0	0	0	0	0	105	0	3	5	17	0	0	36	42	0	0	0	0	0	0	16	0	0	0	34	0	16
t	M	tM	M	25	st	d6	1	1	26	21	55	118	26	57	2	0	0	12	21	6	39	0	0	0	3	12	29	14	1	0	0	0	0	0	27	3	0	16	8	0	4	7	0	0	3	11	18	20	15
t	M	tM	M	25	st	d6	1	1	26	22	101	319	128	279	3	0	32	8	21	29	0	1	2	30	18	45	56	0	22	5	0	2	0	0	0	0	0	0	61	6	40	0	0	43	43	18	46	33	42
t	M	tM	M	25	st	d6	1	1	26	23	106	479	95	173	49	47	53	49	2	0	43	39	0	0	0	25	37	44	38	17	40	14	13	0	0	56	33	40	33	20	0	0	31	40	18	34	26	26	32
t	M	tM	M	25	st	d6	1	1	26	24	50	309	61	92	0	2	0	0	2	18	0	3	6	5	2	8	32	10	3	2	0	17	34	0	0	0	0	41	28	3	23	27	10	25	10	26	26	34	38
t	M	tM	M	25	st	d6	1	1	26	25	54	132	21	29	0	2	0	0	0	0	6	5	0	3	27	20	31	3	12	2	0	19	0	0	0	0	0	0	0	0	17	4	17	4	14	10	17	16	15
t	M	tM	M	25	st	d6	1	1	26	26	47	133	41	150	0	0	20	0	0	26	0	0	0	0	21	3	32	12	2	0	0	0	0	17	1	3	16	16	16	5	0	0	0	0	14	13	14	16	13
t	M	tM	M	25	st	d6	1	1	26	27	71	183	63	184	0	11	9	3	7	32	14	45	3	54	29	15	53	3	0	19	4	0	0	0	0	0	0	0	0	18	14	0	16	6	0	16	29	61	29
t	M	tM	M	25	st	d6	1	1	26	28	80	217	52	131	2	7	0	0	9	1	7	1	34	29	12	29	23	28	13	7	9	28	10	0	8	10	15	4	6	1	0	0	6	27	27	4	20	22	27
t	M	tM	M	25	st	d6	1	1	26	29	84	211	71	133	0	0	2	3	5	0	0	0	5	4	19	25	33	26	42	6	2	0	8	22	1	0	11	14	2	0	15	7	1	21	12	12	15	20	21
t	M	tM	M	25	st	d6	1	1	26	30	48	243	98	164	2	0	16	7	6	1	13	5	10	8	13	14	25	9	0	4	0	2	0	2	0	0	0	0	0	14	21	13	33	11	39	24	38	42	48
t	M	tM	M	25	st	d6	1	1	26	31	95	223	56	346	0	6	21	0	12	0	27	20	88	39	1	44	25	26	18	12	4	5	0	2	0	14	31	11	2	0	23	17	9	15	15	12	0	33	30
t	M	tM	M	25	st	d6	1	1	26	32	67	466	138	181	3	0	0	0	8	3	40	42	6	13	2	20	27	20	18	22	4	7	24	5	10	13	4	15	27	14	23	12	28	39	45	45	53	58	64
t	M	tM	M	25	st	d6	1	1	27	33	30	159	72	143	0	0	0	10	0	9	0	0	4	9	11	3	25	2	6	0	0	0	0	7	0	0	2	2	0	0	42	0	0	21	20	13	14	32	40
t	M	tM	M	25	st	d6	1	1	27	34	65	316	109	460	2	3	7	0	17	13	11	9	2	14	8	14	43	8	30	14	0	0	0	0	0	0	0	0	0	0	50	18	27	8	45	24	54	46	44
t	M	tM	M	25	st	d6	1	1	27	35	16	162	76	110	3	0	0	0	10	0	0	0	0	0	0	0	2	14	13	0	0	1	0	1	0	0	0	0	0	0	0	0	0	8	31	17	25	66	30
t	M	tM	M	25	st	d6	1	1	27	36	105	149	66	127	0	1	0	0	5	0	0	2	0	2	9	71	34	0	0	0	0	0	0	0	0	0	0	0	0	0	0	0	19	27	0	22	45	36	40
t	M	tM	M	25	st	d6	1	1	27	37	37	287	102	75	12	0	2	0	8	21	5	12	0	8	2	6	24	7	0	0	4	38	13	0	2	4	20	13	1	18	10	0	72	15	9	13	27	28	41
t	M	tM	M	25	st	d6	1	1	27	38	76	172	85	152	0	0	0	0	0	0	2	0	48	25	15	8	44	24	15	6	0	12	15	0	0	0	0	0	0	0	25	14	0	15	13	7	30	20	42
t	M	tM	M	25	st	d6	1	1	27	39	65	231	75	142	0	1	2	0	0	10	1	3	2	2	6	21	26	18	16	5	5	17	18	17	0	4	0	0	7	35	6	0	12	12	13	15	25	24	41
t	M	tM	M	25	st	d6	1	1	27	40	35	172	50	69	0	0	0	4	0	0	2	2	2	5	1	12	11	12	21	11	3	2	0	0	6	9	0	7	6	4	9	13	9	13	12	14	13	20	26
t	M	tM	M	25	st	d6	1	1	27	41	42	141	94	141	9	8	0	18	0	7	0	2	0	7	0	13	25	4	0	0	0	0	0	0	0	0	14	21	0	0	0	0	19	9	0	22	30	26	31
t	M	tM	M	25	st	d6	1	1	27	42	75	349	94	73	5	7	0	2	9	0	0	0	0	42	17	19	45	11	2	6	0	0	23	4	2	0	8	33	0	15	55	18	15	24	26	35	37	46	37
t	M	tM	M	25	st	d6	1	1	27	43	28	452	49	140	1	0	0	0	1	6	0	6	0	0	0	5	18	5	9	57	11	0	0	7	32	18	28	0	22	12	8	6	30	39	47	55	31	40	21
t	M	tM	M	25	st	d6	1	1	27	44	72	148	36	169	4	0	1	3	5	4	6	50	14	7	4	17	31	24	9	12	4	8	0	0	0	0	0	0	13	5	9	5	12	10	15	6	13	27	13
t	M	tM	M	25	st	d6	1	1	27	45	68	307	146	295	0	0	0	0	2	0	0	2	4	52	50	31	24	13	2	0	0	0	0	0	0	25	34	4	0	3	0	0	0	38	33	70	49	49	66
t	M	tM	M	25	st	d6	1	1	27	46	148	502	129	494	5	11	0	13	0	32	46	49	39	35	40	61	34	53	50	47	31	0	0	0	1	23	32	14	0	0	0	48	32	29	49	44	58	44	58
t	M	tM	M	25	st	d6	1	1	27	47	32	192	51	147	0	0	6	0	2	0	6	9	58	9	4	7	9	16	31	0	0	11	4	0	9	22	0	0	8	11	0	16	21	9	4	13	17	16	25
t	M	tM	M	25	st	d6	1	1	27	48	66	243	94	37	1	0	0	0	0	1	0	0	0	0	0	0	30	36	5	12	1	0	0	1	0	0	11	0	0	0	23	2	18	22	32	23	41	52	45
t	M	tM	M	25	st	d6	1	1	27	49	34	114	55	49	0	0	0	5	0	0	2	0	18	8	8	0	30	4	0	0	0	0	0	0	0	0	0	0	0	0	0	0	0	18	9	14	39	34	29
t	M	tM	M	25	st	d6	1	1	27	50	18	67	64	101	0	2	9	0	0	0	0	0	0	0	6	0	7	11	14	2	5	0	0	0	0	0	0	5	0	0	6	0	2	0	0	0	5	28	25
t	M	tM	M	25	st	d6	1	1	27	51	56	171	70	229	1	2	0	4	0	26	8	10	7	9	17	21	30	5	13	27	0	0	8	16	2	0	0	0	0	0	0	27	16	0	29	10	8	15	24
t	M	tM	M	25	st	d6	1	1	27	52	64	220	76	221	0	0	7	6	2	6	10	47	29	33	26	44	18	2	0	0	0	0	2	0	33	16	13	0	0	0	0	0	27	39	14	22	25	29	40
t	M	tM	M	25	st	d6	1	1	27	53	76	180	107	330	34	20	21	0	56	11	1	21	62	23	35	26	19	31	3	0	24	14	3	0	11	2	0	0	17	3	0	10	15	0	24	10	18	26	47
t	M	tM	M	25	st	d6	1	1	27	54	13	148	112	70	0	0	0	0	0	0	0	5	0	0	0	0	12	1	0	0	0	1	0	0	1	3	0	0	0	0	0	1	15	0	22	43	25	37	44
t	M	tM	M	25	st	d6	1	1	27	55	42	235	41	73	0	10	16	26	4	0	3	2	4	2	0	2	28	12	13	9	11	0	2	21	10	7	3	5	1	0	27	26	8	15	10	18	21	28	24
t	M	tM	M	25	st	d6	1	1	27	56	57	147	100	59	2	6	6	5	21	0	0	10	0	10	2	8	42	7	0	0	0	0	0	0	0	0	0	0	0	0	0	0	13	46	3	1	40	44	55
t	M	tM	M	25	st	d6	1	1	27	57	64	112	44	113	0	0	11	2	3	4	0	2	0	8	5	9	19	36	18	6	0	11	0	0	0	3	0	0	17	0	3	5	1	8	10	15	1	14	19
t	M	tM	M	25	st	d6	1	1	27	58	83	224	60	73	0	1	10	4	0	0	0	0	0	0	0	17	39	27	32	11	21	4	10	0	0	0	0	0	0	0	31	8	7	14	17	17	22	30	33
t	M	tM	M	25	st	d6	1	1	27	59	78	670	123	263	0	4	0	3	18	3	0	5	0	68	35	7	32	39	30	39	41	45	34	31	38	34	22	6	0	43	20	20	36	48	43	41	48	51	59
t	M	tM	M	25	st	d6	1	1	27	60	33	118	64	506	8	6	2	0	0	2	3	9	2	13	10	5	28	0	9	0	0	0	1	0	0	0	0	1	0	0	3	21	0	0	23	23	9	28	27
t	M	tM	M	25	st	d6	1	1	27	61	80	270	73	88	1	0	4	0	0	13	4	1	12	23	35	36	22	22	23	18	25	4	11	11	0	0	0	24	5	5	19	14	14	16	9	25	34	13	45
t	M	tM	M	25	st	d6	1	1	27	62	16	69	40	100	10	0	4	0	0	5	2	0	6	0	0	6	7	3	1	0	0	4	0	0	0	0	0	0	0	0	0	8	5	7	4	11	14	15	21
t	M	tM	M	25	st	d6	1	1	27	63	43	126	39	86	1	16	0	2	0	1	2	0	22	12	6	18	8	17	18	2	0	0	0	0	0	0	0	1	2	2	24	1	0	0	25	15	25	11	17
t	M	tM	M	25	st	d6	1	1	27	64	8	18	26	5	0	0	3	0	0	0	0	3	0	1	3	0	8	0	0	0	0	0	0	0	0	0	0	0	0	0	0	2	0	0	2	3	2	9	11
m	M	mM	F	25	st	d6	1	1	22	1	42	114	65	125	0	3	2	0	5	13	4	0	8	2	12	14	20	8	11	0	1	6	0	8	0	0	0	0	0	0	2	9	0	10	4	23	17	23	34
m	M	mM	F	25	st	d6	1	1	22	2	52	110	68	58	0	0	10	1	0	0	0	7	0	2	6	0	44	8	13	7	6	1	0	6	0	0	0	0	0	0	0	0	0	3	20	12	17	25	23
m	M	mM	F	25	st	d6	1	1	22	3	29	192	68	87	3	0	15	0	5	0	6	12	3	15	2	6	12	11	17	8	14	11	8	9	14	0	15	13	6	9	8	5	20	6	1	13	5	10	21
m	M	mM	F	25	st	d6	1	1	22	4	42	297	28	1	0	0	0	0	16	3	0	0	0	0	0	0	29	13	0	0	0	0	0	0	3	0	1	2	33	87	31	34	11	11	33	21	10	20	18
m	M	mM	F	25	st	d6	1	1	22	5	82	175	51	52	0	4	0	5	6	0	0	6	5	4	3	5	57	20	7	7	1	4	0	1	0	0	0	0	0	0	15	14	33	1	26	22	15	29	31
m	M	mM	F	25	st	d6	1	1	22	6	34	160	51	56	3	38	22	3	2	0	0	0	0	3	0	0	23	11	12	16	16	4	12	7	4	0	0	0	0	7	9	7	10	11	10	8	13	14	18
m	M	mM	F	25	st	d6	1	1	22	7	77	179	59	52	0	4	8	6	0	0	0	3	1	19	5	30	31	16	14	17	13	15	3	7	11	1	7	2	7	3	5	9	8	13	13	8	7	16	30
m	M	mM	F	25	st	d6	1	1	22	8	77	230	86	35	0	0	0	0	0	0	0	0	3	0	0	10	39	28	13	18	6	14	6	3	0	2	0	19	8	0	0	0	0	4	3	44	43	47	50
m	M	mM	F	25	st	d6	1	1	22	9	50	268	63	679	0	0	9	0	0	0	30	1	0	0	0	9	20	21	10	8	10	2	6	2	8	8	0	0	3	0	0	0	0	8	115	51	17	20	24
m	M	mM	F	25	st	d6	1	1	22	10	83	354	117	106	0	24	33	0	0	0	0	0	0	10	1	9	39	35	12	1	27	28	1	20	20	4	15	10	38	12	4	8	38	16	13	18	34	35	36
m	M	mM	F	25	st	d6	1	1	22	11	45	587	110	379	3	0	1	4	0	0	0	0	0	0	0	3	18	24	13	33	21	18	19	21	20	29	36	30	31	34	41	30	36	32	32	25	51	35	43
m	M	mM	F	25	st	d6	1	1	22	12	31	297	39	131	3	2	9	8	7	8	12	4	4	5	6	5	17	9	20	6	9	8	11	23	9	5	0	0	0	9	28	18	24	18	52	8	17	32	21
m	M	mM	F	25	st	d6	1	1	22	13	80	285	66	32	0	0	0	0	0	0	0	1	1	0	11	2	44	34	37	14	12	9	2	8	1	0	2	3	8	11	11	16	22	23	13	26	25	42	23
m	M	mM	F	25	st	d6	1	1	22	14	41	140	62	81	0	0	0	9	8	2	11	0	0	12	8	4	20	17	12	13	5	3	11	1	1	6	0	0	1	11	10	11	4	5	5	9	19	13	27
m	M	mM	F	25	st	d6	1	1	22	15	49	191	36	75	10	16	2	0	4	1	3	1	2	13	0	9	29	11	10	6	7	5	8	12	14	12	18	3	7	5	8	6	6	4	20	8	17	15	18
m	M	mM	F	25	st	d6	1	1	22	16	19	163	110	20	8	0	0	0	0	0	0	0	0	0	0	4	15	0	33	0	4	6	5	7	2	2	0	4	0	2	0	2	10	5	17	25	18	21	30
m	M	mM	F	25	st	d6	1	1	22	17	42	191	84	108	0	0	0	2	0	0	0	2	0	0	0	0	28	14	0	0	13	6	3	4	12	0	10	2	13	27	13	9	2	5	11	16	25	20	30
m	M	mM	F	25	st	d6	1	1	22	18	32	226	64	176	2	0	0	6	0	22	1	6	0	0	0	8	10	14	6	36	2	19	20	19	8	0	0	14	7	0	0	12	0	10	22	8	20	23	27
m	M	mM	F	25	st	d6	1	1	22	19	11	101	26	60	0	5	2	0	0	0	1	6	0	0	0	2	6	3	2	4	1	3	5	4	11	2	3	2	0	1	0	11	3	0	5	9	14	21	12
m	M	mM	F	25	st	d6	1	1	22	20	23	100	35	13	2	0	5	0	0	0	0	0	0	0	0	0	19	4	13	9	14	4	1	4	4	3	3	8	4	7	6	0	0	0	0	3	6	11	18
m	M	mM	F	25	st	d6	1	1	22	21	80	200	122	57	10	26	85	2	2	2	0	0	16	0	3	2	52	26	14	3	8	10	10	0	22	3	5	0	0	0	0	14	17	13	10	22	25	24	92
m	M	mM	F	25	st	d6	1	1	22	22	36	69	53	66	0	0	0	0	2	0	0	0	0	0	1	0	30	6	7	1	0	4	0	1	3	0	0	0	1	8	7	0	0	0	0	2	22	13	23
m	M	mM	F	25	st	d6	1	1	22	23	15	100	56	151	26	5	4	4	14	0	18	13	0	0	6	5	6	4	3	13	1	0	12	9	0	0	1	18	6	0	0	0	0	0	10	1	20	6	11
m	M	mM	F	25	st	d6	1	1	22	24	49	222	70	33	0	0	0	10	0	0	2	3	0	0	0	0	41	8	9	6	8	10	12	6	13	9	14	10	14	14	18	10	8	13	6	12	12	18	23
m	M	mM	F	25	st	d6	1	1	22	25	40	341	30	178	0	4	4	4	4	0	0	5	7	6	12	10	21	9	0	6	5	73	10	22	42	10	6	6	12	12	10	11	15	23	20	18	22	18	14
m	M	mM	F	25	st	d6	1	1	22	26	37	155	25	55	0	0	5	3	16	7	6	0	0	0	12	7	14	16	22	8	9	0	0	0	0	0	0	34	5	1	0	0	0	0	5	41	12	18	14
m	M	mM	F	25	st	d6	1	1	22	27	48	265	63	0	0	0	0	0	0	0	0	0	0	0	0	0	31	17	8	17	12	24	11	9	6	6	9	7	2	6	12	5	14	15	14	22	37	29	38
m	M	mM	F	25	st	d6	1	1	22	28	46	261	86	16	0	0	8	0	0	0	0	0	0	0	0	3	30	13	3	24	0	16	11	5	1	0	14	20	4	11	12	10	10	17	15	22	34	32	49
m	M	mM	F	25	st	d6	1	1	22	29	63	145	58	141	2	1	51	4	29	0	3	9	11	4	2	16	30	17	15	13	4	10	0	4	0	4	0	0	0	15	0	0	4	2	15	11	19	29	30
m	M	mM	F	25	st	d6	1	1	22	30	50	167	68	3	0	0	0	2	0	0	0	0	0	0	0	0	28	22	22	15	4	13	8	2	6	7	0	15	7	4	0	0	12	9	4	7	17	15	20
m	M	mM	F	25	st	d6	1	1	22	31	72	154	67	91	0	0	0	0	0	0	0	0	25	3	2	1	41	30	24	0	6	12	0	0	5	17	0	0	0	0	0	15	24	3	0	16	15	17	22
m	M	mM	F	25	st	d6	1	1	22	32	101	609	86	5	0	0	0	0	0	0	0	0	0	0	0	0	70	31	26	28	31	47	34	36	33	35	30	32	29	13	26	33	24	23	23	30	32	44	40
m	M	mM	F	25	st	d6	1	1	25	33	89	509	131	755	0	1	0	0	0	1	8	0	11	0	7	18	44	27	20	14	16	26	21	21	24	22	27	24	14	17	20	19	27	29	38	37	37	56	56
m	M	mM	F	25	st	d6	1	1	25	34	70	190	80	89	0	0	0	0	0	17	4	8	0	0	0	10	32	28	21	2	7	0	0	0	3	29	34	5	25	2	0	14	4	2	7	14	4	17	18
m	M	mM	F	25	st	d6	1	1	25	35	59	230	92	78	0	3	0	0	0	0	0	0	4	4	14	12	43	4	11	4	0	18	16	18	7	0	0	0	0	12	23	4	7	18	13	17	25	37	47
m	M	mM	F	25	st	d6	1	1	25	36	143	680	145	595	16	9	16	7	26	27	55	15	11	18	46	54	55	34	31	29	29	27	32	37	35	29	37	29	23	27	43	38	41	40	37	44	34	38	39
m	M	mM	F	25	st	d6	1	1	25	37	56	146	47	18	0	0	11	3	2	2	3	1	18	7	10	19	26	11	7	1	2	1	2	0	5	3	8	1	15	19	5	0	18	13	6	11	9	20	35
m	M	mM	F	25	st	d6	1	1	25	38	78	182	55	89	13	4	0	3	5	2	0	7	0	17	5	17	47	14	0	11	0	6	0	13	7	0	1	0	0	21	12	12	0	0	0	42	29	28	30
m	M	mM	F	25	st	d6	1	1	25	39	76	116	35	13	4	3	15	24	0	2	1	0	11	0	6	20	37	19	0	1	0	0	1	0	3	7	6	0	0	9	3	19	23	4	11	7	14	8	11
m	M	mM	F	25	st	d6	1	1	25	40	59	148	68	36	1	0	0	0	4	0	2	0	0	0	0	0	35	24	20	16	11	14	4	0	0	0	2	0	0	0	0	0	0	14	17	11	20	19	30
m	M	mM	F	25	st	d6	1	1	25	41	68	261	50	71	4	0	1	1	0	0	2	2	0	0	2	8	42	18	16	6	12	14	13	0	9	24	2	9	3	3	38	23	21	11	16	7	16	18	19
m	M	mM	F	25	st	d6	1	1	25	42	0	158	160	0	0	0	0	2	0	0	0	0	0	0	0	0	0	0	0	0	5	0	0	12	0	0	0	0	0	0	0	0	9	0	0	0	0	132	50
m	M	mM	F	25	st	d6	1	1	25	43	72	395	83	126	30	14	0	0	0	5	1	0	0	0	0	8	38	26	14	12	12	17	11	7	14	22	18	29	19	15	17	21	15	26	33	26	31	36	47
m	M	mM	F	25	st	d6	1	1	25	44	35	69	28	1	0	0	0	0	0	0	0	0	0	0	0	2	33	0	0	0	0	0	0	0	0	26	0	0	0	0	0	0	0	2	4	0	22	15	20
m	M	mM	F	25	st	d6	1	1	25	45	50	127	57	0	2	0	0	0	0	0	0	0	0	0	0	0	41	9	1	6	12	1	0	0	0	0	0	0	0	0	0	0	0	0	11	35	35	26	34
m	M	mM	F	25	st	d6	1	1	25	46	63	234	48	138	5	25	16	0	1	8	0	0	0	0	0	0	28	35	23	14	20	26	9	1	17	5	6	1	9	18	10	13	6	6	12	12	6	20	27
m	M	mM	F	25	st	d6	1	1	25	47	32	106	37	122	0	0	0	10	37	0	0	6	6	0	6	11	10	11	3	0	2	11	0	0	7	0	0	1	20	6	2	0	0	13	0	6	22	13	10
m	M	mM	F	25	st	d6	1	1	25	48	46	99	57	81	0	0	0	0	0	0	0	0	0	0	0	9	28	9	2	0	0	3	0	1	1	0	0	1	11	0	3	4	11	0	15	12	15	20	34
m	M	mM	F	25	st	d6	1	1	25	49	95	349	122	141	1	0	0	2	16	13	0	0	5	0	0	45	35	15	6	4	0	0	0	0	6	39	21	0	0	12	34	26	18	29	35	25	45	49	50
m	M	mM	F	25	st	d6	1	1	25	50	20	107	62	108	0	0	0	18	6	14	3	18	3	0	0	2	13	5	3	9	9	4	3	6	3	0	3	3	6	4	7	1	5	2	0	12	13	14	8
m	M	mM	F	25	st	d6	1	1	25	51	65	183	57	95	4	3	3	0	1	0	1	35	0	11	0	43	17	5	14	29	1	2	0	9	4	0	0	0	0	0	14	11	14	9	21	22	8	25	20
m	M	mM	F	25	st	d6	1	1	25	52	12	83	12	0	0	0	0	0	0	0	0	0	0	0	0	0	5	7	25	3	5	5	0	4	3	3	2	1	1	0	0	0	1	8	6	4	9	3	2
m	M	mM	F	25	st	d6	1	1	25	53	67	311	39	27	0	0	0	0	0	0	1	0	0	0	2	4	39	24	18	9	14	12	20	9	1	2	22	12	16	22	15	21	14	11	23	20	18	32	24
m	M	mM	F	25	st	d6	1	1	25	54	107	418	72	326	20	11	1	0	5	16	3	1	3	1	12	8	64	35	21	19	12	9	17	19	15	20	28	7	30	8	26	21	37	30	18	11	40	30	33
m	M	mM	F	25	st	d6	1	1	25	55	46	257	65	219	9	6	0	13	3	7	4	3	4	5	9	17	17	12	12	13	6	4	2	2	15	3	6	14	8	21	18	4	19	17	22	32	15	24	32
m	M	mM	F	25	st	d6	1	1	25	56	67	308	98	16	2	0	0	0	0	0	0	0	0	2	2	10	44	13	20	3	0	0	0	0	0	1	15	11	21	11	19	25	30	21	20	25	41	45	58
m	M	mM	F	25	st	d6	1	1	25	57	43	165	83	200	7	0	3	0	0	0	0	9	5	2	11	5	29	9	1	11	3	11	7	0	0	3	7	0	0	0	6	0	15	10	16	23	27	25	29
m	M	mM	F	25	st	d6	1	1	25	58	33	293	55	46	0	3	0	2	2	0	0	6	5	5	4	0	5	28	21	32	23	19	20	14	6	3	0	1	3	4	4	4	7	32	39	12	18	31	38
m	M	mM	F	25	st	d6	1	1	25	59	59	327	70	108	3	0	0	0	0	12	0	0	0	1	0	0	30	29	19	16	19	14	7	10	6	11	11	0	9	19	11	27	18	31	36	27	35	1	39
m	M	mM	F	25	st	d6	1	1	25	60	67	252	123	294	16	0	0	0	24	22	0	0	36	4	16	41	21	5	3	4	0	0	21	5	8	3	0	0	5	19	9	23	36	25	17	9	27	38	37
m	M	mM	F	25	st	d6	1	1	25	61	79	652	149	424	15	2	6	8	28	19	29	17	9	2	0	4	52	23	16	24	24	30	35	30	12	27	18	32	42	37	35	57	26	42	42	56	32	35	39
m	M	mM	F	25	st	d6	1	1	25	62	26	100	45	89	1	0	8	1	3	0	0	0	0	0	0	0	21	5	3	4	4	6	2	2	4	2	2	2	0	11	4	2	2	10	6	10	9	15	21
m	M	mM	F	25	st	d6	1	1	25	63	13	266	58	119	3	4	0	0	0	7	7	4	0	9	11	2	8	3	4	1	16	26	8	1	2	16	7	28	19	13	1	53	3	21	1	13	22	11	29
m	M	mM	F	25	st	d6	1	1	25	64	46	275	78	140	12	12	1	0	0	2	22	8	0	6	7	15	19	12	40	10	8	12	3	17	9	9	7	8	22	10	7	15	12	10	11	21	17	27	30
m	M	mM	M	25	st	d6	1	1	12	1	87	156	157	148	1	2	0	0	4	0	25	33	30	0	6	17	62	8	16	4	0	1	15	0	0	0	0	0	4	0	0	0	5	24	0	0	46	41	53
m	M	mM	M	25	st	d6	1	1	12	2	50	112	101	23	0	0	0	0	0	0	17	0	0	4	1	13	25	12	0	5	0	0	1	11	5	0	0	0	0	8	4	0	6	0	17	11	15	29	37
m	M	mM	M	25	st	d6	1	1	12	3	49	121	60	119	5	1	18	6	4	9	3	19	16	38	6	6	38	5	0	0	6	0	6	0	0	0	0	0	0	0	0	0	30	2	23	12	27	15	25
m	M	mM	M	25	st	d6	1	1	12	4	46	165	93	145	0	0	0	0	3	0	3	0	30	13	0	15	24	7	0	2	33	1	0	0	0	0	0	1	2	0	14	13	5	6	0	28	36	24	40
m	M	mM	M	25	st	d6	1	1	12	5	34	78	84	102	0	0	0	3	9	0	0	19	0	0	8	0	34	0	0	0	0	8	0	0	0	0	0	0	0	0	0	0	0	5	6	10	26	23	41
m	M	mM	M	25	st	d6	1	1	12	7	21	13	43	7	0	0	0	0	0	0	0	0	10	0	0	6	10	5	0	0	0	0	0	0	0	0	0	0	0	0	0	0	0	0	0	1	9	3	25
m	M	mM	M	25	st	d6	1	1	12	8	4	57	27	23	0	0	0	0	0	0	0	7	0	0	0	0	0	4	6	0	0	0	0	1	1	0	0	0	2	0	0	0	5	3	4	14	7	14	9
m	M	mM	M	25	st	d6	1	1	12	9	44	183	65	160	2	5	16	7	4	10	6	4	11	7	13	11	25	8	7	12	1	5	2	0	0	0	13	10	0	14	5	9	16	17	19	12	23	18	31
m	M	mM	M	25	st	d6	1	1	12	10	34	116	58	94	8	3	2	0	2	0	0	15	0	7	4	15	10	9	2	0	9	6	1	6	0	0	0	6	5	7	0	11	5	7	9	14	11	17	17
m	M	mM	M	25	st	d6	1	1	12	11	54	232	64	88	0	0	9	4	15	12	0	23	4	4	0	4	31	19	7	3	4	8	0	10	2	0	0	16	0	15	23	20	10	6	25	20	26	37	43
m	M	mM	M	25	st	d6	1	1	12	12	42	144	47	50	9	0	0	0	1	10	0	0	0	2	6	7	18	17	4	8	6	3	3	0	6	0	7	0	0	6	1	35	1	10	14	12	6	22	23
m	M	mM	M	25	st	d6	1	1	12	13	96	222	54	46	4	0	5	5	0	0	0	0	0	0	0	12	74	10	8	0	14	0	0	0	1	0	10	37	2	0	2	1	10	6	34	8	68	21	22
m	M	mM	M	25	st	d6	1	1	12	14	38	230	40	27	0	7	0	0	15	0	3	0	6	16	1	8	19	11	2	7	3	23	1	11	6	0	0	0	0	12	0	0	10	19	41	21	58	16	25
m	M	mM	M	25	st	d6	1	1	12	15	37	177	58	224	4	5	1	15	4	4	0	16	15	25	7	10	14	13	32	10	4	2	6	0	7	4	5	8	3	7	5	10	6	11	6	20	12	19	24
m	M	mM	M	25	st	d6	1	1	12	16	0	138	62	124	0	0	16	0	1	0	0	0	0	0	0	0	0	0	0	0	0	0	0	0	0	0	0	0	0	3	0	1	0	3	1	25	18	87	25
m	M	mM	M	25	st	d6	1	1	12	17	69	239	92	142	5	0	8	5	1	9	4	0	9	0	9	20	32	17	9	7	20	0	0	0	20	6	7	7	0	10	8	10	11	23	18	14	22	47	37
m	M	mM	M	25	st	d6	1	1	12	18	41	163	91	233	26	1	0	13	0	25	0	0	16	9	0	24	17	0	14	9	0	0	0	0	0	0	8	2	0	0	0	0	7	16	63	15	11	18	51
m	M	mM	M	25	st	d6	1	1	12	19	72	153	52	352	2	31	17	10	9	0	0	9	22	4	8	33	24	15	10	6	22	0	9	2	11	0	0	16	0	9	3	8	6	11	10	9	9	12	18
m	M	mM	M	25	st	d6	1	1	12	20	59	267	65	140	4	23	3	14	15	3	3	19	5	12	14	13	24	22	27	10	8	11	10	18	9	9	23	10	5	7	16	7	23	15	14	16	10	19	28
m	M	mM	M	25	st	d6	1	1	12	21	6	70	22	6	0	0	0	0	0	0	0	0	1	2	4	0	6	0	0	0	0	0	0	0	0	0	0	0	0	0	0	0	0	3	8	32	16	11	11
m	M	mM	M	25	st	d6	1	1	12	22	51	115	58	48	1	0	0	2	0	0	3	0	10	0	1	3	28	20	18	8	0	9	2	0	0	0	5	0	0	3	0	1	6	18	6	10	8	21	23
m	M	mM	M	25	st	d6	1	1	12	23	79	425	90	167	2	4	0	58	24	0	29	35	12	26	41	29	26	24	24	21	15	17	4	0	0	0	0	22	33	4	33	31	36	66	24	40	31	24	35
m	M	mM	M	25	st	d6	1	1	12	24	73	145	68	58	0	0	9	0	0	1	6	6	7	20	20	18	35	20	18	2	4	0	2	0	0	0	0	0	1	1	19	12	14	15	6	18	13	20	29
m	M	mM	M	25	st	d6	1	1	12	25	62	146	86	162	0	0	12	10	11	0	0	0	10	0	0	0	50	12	0	1	14	0	0	30	5	0	0	0	0	1	25	0	21	0	19	1	29	0	52
m	M	mM	M	25	st	d6	1	1	12	26	47	208	104	69	5	1	0	0	0	20	20	4	0	13	0	7	35	5	1	16	0	0	15	1	0	6	6	10	0	10	0	13	17	31	6	14	24	38	49
m	M	mM	M	25	st	d6	1	1	12	27	33	115	49	34	0	2	0	0	0	2	0	0	0	2	0	7	19	7	6	6	0	0	0	0	3	0	0	11	1	0	7	0	9	9	13	12	12	26	29
m	M	mM	M	25	st	d6	1	1	12	28	48	173	67	61	0	0	6	16	7	39	20	8	1	4	9	11	27	10	0	0	0	1	1	0	0	2	0	0	4	10	3	9	5	27	26	15	25	45	29
m	M	mM	M	25	st	d6	1	1	12	29	122	633	202	316	1	8	23	18	8	10	0	51	57	28	34	23	56	43	45	40	40	27	21	22	32	11	12	5	0	21	21	55	41	39	48	61	42	50	57
m	M	mM	M	25	st	d6	1	1	12	30	14	213	106	87	9	2	5	4	9	3	0	12	0	75	16	7	6	1	0	0	5	2	1	1	1	2	0	12	10	2	2	23	21	17	15	30	24	45	54
m	M	mM	M	25	st	d6	1	1	12	31	58	342	94	334	12	42	16	4	0	1	7	8	2	0	17	13	34	11	27	11	18	17	2	4	0	3	31	4	13	0	22	2	23	31	16	37	24	57	32
m	M	mM	M	25	st	d6	1	1	12	32	50	267	70	53	5	3	0	12	0	0	1	11	23	8	22	11	34	5	20	0	16	5	0	0	2	1	19	10	0	0	15	19	27	14	27	26	42	24	43
m	M	mM	M	25	st	d6	1	1	20	33	61	252	54	150	30	6	10	0	15	0	16	0	11	14	1	1	39	21	4	0	0	16	16	0	4	0	0	0	22	18	26	5	20	15	19	25	27	35	24
m	M	mM	M	25	st	d6	1	1	20	34	16	31	13	13	0	0	0	0	0	0	0	0	0	0	0	4	4	8	2	11	0	0	0	0	0	0	0	0	0	0	0	6	3	0	0	2	7	0	13
m	M	mM	M	25	st	d6	1	1	20	35	95	159	82	89	3	0	0	0	0	0	6	0	0	28	0	49	31	15	0	10	9	0	0	0	11	0	0	0	13	1	0	13	0	11	20	8	25	38	39
m	M	mM	M	25	st	d6	1	1	20	36	110	339	100	328	0	0	53	0	0	21	0	0	0	29	8	25	59	26	40	4	0	34	0	0	0	0	0	0	7	38	14	16	31	34	34	19	31	37	45
m	M	mM	M	25	st	d6	1	1	20	37	23	27	44	19	0	7	0	0	2	0	0	0	0	0	0	0	5	18	0	0	0	4	0	0	0	0	0	0	0	0	0	0	0	0	0	0	3	20	19
m	M	mM	M	25	st	d6	1	1	20	38	32	127	55	70	0	0	0	0	11	0	0	0	0	0	4	1	27	4	0	0	14	0	0	0	19	0	0	0	17	7	0	14	0	4	9	16	11	16	30
m	M	mM	M	25	st	d6	1	1	20	39	78	260	108	77	10	1	0	0	0	0	0	0	0	0	0	0	38	40	38	29	16	16	0	0	0	1	0	0	0	18	27	4	0	8	27	18	30	28	35
m	M	mM	M	25	st	d6	1	1	20	40	97	362	104	191	0	11	31	0	0	0	0	0	0	0	33	21	44	32	29	10	2	27	0	0	0	0	37	28	1	12	68	29	44	8	0	34	15	18	42
m	M	mM	M	25	st	d6	1	1	20	41	21	137	49	63	0	7	4	4	0	9	0	0	50	1	12	9	12	0	6	3	3	1	1	1	4	1	0	8	0	0	8	2	12	20	21	6	22	18	18
m	M	mM	M	25	st	d6	1	1	20	42	0	2	0	0	1	0	0	0	0	0	0	0	0	0	0	0	0	0	0	0	0	0	0	0	0	0	0	0	0	0	0	0	1	0	1	0	0	0	0
m	M	mM	M	25	st	d6	1	1	20	43	54	254	106	72	0	0	3	1	0	0	0	0	3	0	6	5	39	10	6	2	6	1	0	2	24	1	4	0	9	15	4	12	5	34	27	24	34	44	48
m	M	mM	M	25	st	d6	1	1	20	44	115	241	174	150	5	0	0	1	2	0	3	0	0	0	5	35	48	32	10	7	0	19	0	1	0	0	21	0	0	0	0	6	0	15	85	20	19	38	63
m	M	mM	M	25	st	d6	1	1	20	45	58	294	53	1	0	0	1	0	0	0	0	0	0	0	0	12	38	8	8	26	0	0	9	3	0	0	0	0	0	2	13	64	0	9	81	15	42	22	32
m	M	mM	M	25	st	d6	1	1	20	46	98	358	148	347	0	11	0	4	48	34	10	20	17	23	7	25	39	34	9	0	24	22	8	0	0	0	0	0	0	0	26	37	33	23	32	35	57	52	60
m	M	mM	M	25	st	d6	1	1	20	47	42	54	47	112	0	0	0	54	0	0	8	6	0	21	11	6	33	3	3	0	0	6	0	0	6	0	0	4	0	0	0	0	0	0	8	4	7	16	23
m	M	mM	M	25	st	d6	1	1	20	48	133	356	82	70	0	3	0	0	0	0	0	0	0	0	6	3	41	89	3	31	12	12	0	0	27	116	0	15	12	29	16	13	0	19	13	12	6	20	37
m	M	mM	M	25	st	d6	1	1	20	49	4	14	38	66	0	0	0	0	0	0	0	8	0	0	0	3	1	0	0	0	0	0	0	2	0	0	0	2	0	0	0	0	0	0	2	1	2	5	15
m	M	mM	M	25	st	d6	1	1	20	50	29	138	56	87	0	0	10	0	0	0	0	0	0	0	9	11	14	4	4	1	0	0	0	0	0	0	0	13	9	6	0	0	27	14	10	18	17	19	31
m	M	mM	M	25	st	d6	1	1	20	51	50	161	65	46	85	3	0	10	0	2	0	0	4	8	0	4	25	21	6	5	1	18	11	0	0	0	5	21	10	0	0	0	0	6	13	19	21	25	34
m	M	mM	M	25	st	d6	1	1	20	52	30	238	87	34	0	0	0	1	0	0	0	0	0	9	2	8	21	1	3	0	3	5	0	0	1	0	2	0	37	24	0	0	3	27	45	19	25	44	39
m	M	mM	M	25	st	d6	1	1	20	53	49	173	72	247	14	18	14	15	4	7	13	9	0	19	40	15	12	22	8	17	10	11	0	0	0	10	12	0	11	0	0	0	0	16	8	24	21	25	26
m	M	mM	M	25	st	d6	1	1	20	54	71	340	71	87	5	16	4	2	3	0	4	4	12	16	8	17	45	9	19	0	10	5	0	17	0	0	12	0	25	12	18	23	22	15	35	37	35	55	34
m	M	mM	M	25	st	d6	1	1	20	55	58	148	68	49	3	1	0	0	7	3	0	4	3	7	20	14	34	10	0	7	0	2	0	2	0	0	2	0	0	5	0	12	24	28	6	11	28	21	38
m	M	mM	M	25	st	d6	1	1	20	56	44	105	39	132	0	0	3	0	0	0	0	0	3	5	19	3	31	10	9	7	6	0	6	0	12	0	0	0	0	8	0	0	6	12	5	12	8	14	18
m	M	mM	M	25	st	d6	1	1	20	57	34	134	38	119	0	0	0	0	0	0	0	2	4	1	0	2	10	22	13	7	7	0	0	12	9	0	0	1	0	0	7	8	12	0	13	13	18	14	17
m	M	mM	M	25	st	d6	1	1	20	58	45	223	57	22	0	0	0	0	0	0	2	0	0	6	3	7	23	15	15	3	7	31	0	36	13	0	9	5	0	0	0	16	5	6	12	17	30	18	27
m	M	mM	M	25	st	d6	1	1	20	59	43	282	123	173	2	6	6	0	0	1	11	12	10	21	20	41	2	0	4	16	0	2	0	0	6	5	1	0	49	0	33	32	9	25	0	30	29	41	53
m	M	mM	M	25	st	d6	1	1	20	60	70	165	71	40	0	0	0	0	0	0	4	0	0	2	6	11	38	21	18	5	2	2	6	0	0	0	0	0	2	2	0	2	6	32	31	18	18	21	33
m	M	mM	M	25	st	d6	1	1	20	61	36	149	60	9	0	1	0	1	0	1	1	0	23	11	20	1	27	8	6	1	17	0	0	0	0	5	2	0	0	1	7	0	0	6	13	32	34	25	30
m	M	mM	M	25	st	d6	1	1	20	62	66	147	156	108	0	7	11	0	0	0	0	0	4	0	3	11	44	11	5	8	10	1	3	3	4	3	0	3	0	0	0	6	3	7	7	6	51	27	49
m	M	mM	M	25	st	d6	1	1	20	63	75	291	91	113	27	2	13	10	13	5	0	6	7	7	6	14	39	22	13	9	16	0	23	0	1	13	9	2	12	8	15	16	19	25	14	27	34	35	42
m	M	mM	M	25	st	d6	1	1	20	64	83	273	175	18	0	2	0	0	0	0	0	1	0	0	0	8	71	4	0	0	1	0	0	0	0	0	0	17	10	0	5	0	8	9	24	58	70	71	90
*dashed out cells are the result of step-wise model simplification
* letters in superscript indicate the multicomparison
Statistics										n	locomotor activity (n passages)
											dawn	day	dusk	night
mean ± s.e.m.								F	tT	63	47.222 ± 4.55a	231.587 ± 15.899a	56.063 ± 3.99	59.159 ± 8.232a
									mT	64	54.797 ± 3.85ab	269.234 ± 19.938a	67.641 ± 4.756	97.797 ± 12.456a
									tM	62	64.419 ± 4.142b	337.177 ± 19.011b	70.935 ± 4.357	206.581 ± 27.344b
									mM	64	53.422 ± 3.254ab	235.062 ± 17.251a	69.266 ± 3.986	120.094 ± 19.079a
								M	tT	64	62 ± 3.793ab	151.438 ± 12.493α	68 ± 4.36	135.484 ± 14.648a
									mT	64	69.922 ± 4.388b	148.594 ± 10.85α	78.656 ± 3.861	154.438 ± 18.588a
									tM	64	57.391 ± 3.529ab	213.594 ± 15.109β	67.766 ± 4.205	153.219 ± 14.053b
									mM	63	53.016 ± 3.748a	191.302 ± 13.953αβ	76.429 ± 4.925	107.048 ± 11.302a
								transf			none	sqrt	none	sqrt
								:mtDNA			F(1,501)=0.0005, P=0.98	F(1,500)=3.39, P=0.066	F(1,504)=5.69, P=0.017 *	F(1,501)=1.34, P=0.24
Linear mixed model fixed-effects: mtDNA + nDNA + sex + interactions random-effects: day + pop + batch								:nDNA			F(1,501)=0.29, P=0.58	F(1,500)=17.89, P=2.771e-05 ***	F(1,504)=1.26, P=0.26	F(1,501)=8.73, P=0.0032 **
								:sex			F(1,501)=4.21, P=0.04 *	F(1,500)=72.43, P< 2.2e-16 ***	F(1,504)=4.91, P=0.027 *	F(1,501)=11.03, P=0.0009 ***
								:mtDNA:nDNA			F(1,501)=7.58, P=0.006 **	F(1,500)=12.74, P=0.00039 ***	/	F(1,501)=21.27, P=5.056e-06 ***
								:mtDNA:sex			F(1,501)=0.39, P=0.53	F(1,500)=0.53, P=0.43	/	F(1,501)=0.11, P=0.73
								:nDNA:sex			F(1,501)=11.31, P=0.00082 ***	F(1,500)=1.35, P=0.24	/	F(1,501)=17.02, P=4.323e-05 ***
								:mtDNA:nDNA:sex			/	F(1,500)=5.02, P=0.025 *	/	/
effect size (partial η2) 0.01-0.05: Small 0.06-0.13: Medium >0.14: Large								:mtDNA			9.6e-07	0.00674203	0.0111738	0.00267858
								:nDNA			0.000591274	0.0345619	0.00251066	0.0171339
								:sex			0.00833892	0.126546	0.00966096	0.0215593
								:mtDNA:nDNA			0.014914	0.0248522	/	0.0407372
								:mtDNA:sex			0.000781442	0.00107701	/	0.000236457
								:nDNA:sex			0.0220871	0.00270348	/	0.0328621
								:mtDNA:nDNA:sex			/	0.00994557	/	/
final model											lm(var ~ mt+nu+sex + mt:nu + mt:sex + nu:sex)	lm(var ~ mt*nu*sex)	lm(var ~ mt+nu+sex )	lm(var ~ mt+nu+sex + mt:nu + mt:sex + nu:sex)
								Multicomparison			:mtDNA:nDNA	:mtDNA:nDNA|sex		:mtDNA:nDNA
											tT-mT, P=0.21	Female tT-mT, P=0.3952		tT-mT, P=0.052481
											tT-tM, P=0.36	Female tT-tM, P=0.0001 ***		tT-tM, P=1.46e-06 ***
											tT-mM, P=0.71	Female tT-mM, P=0.9962		tT-mM, P=0.253756
											mT-tM, P=0.71	Female mT-tM, P=0.0219 *		mT-tM, P=0.017361 *
											mT-mM, P=0.11	Female mT-mM, P=0.5265		mT-mM, P=0.253756
											tM-mM, P=0.22	Female tM-mM, P=0.0002 ***		tM-mM, P=0.000367 ***
												Male tT-mT, P=0.9998
												Male tT-tM, P=0.0043 **
												Male tT-mM, P=0.1485
												Male mT-tM, P=0.0055 **
												Male mT-mM, P=0.1734
												Male tM-mM, P=0.5930
											hommel	tukey		hommel
								Multicomparison by nDNA and by nDNA and sex			:mtDNA|nDNA	:mtDNA|nDNA:sex		:mtDNA|nDNA
											T t-m, P=0.048 *	Female T t-m, P=0.11		T t-m, P=0.0141 *
											M t-m, P=0.051 .	Female M t-m, P<0.001 ***		M t-m, P<0001 ***
												Male T t-m, P=0.94
												Male M t-m, P=0.21
											tukey	tukey		tukey
[truncated: 25 more columns]

## Sheet: Table_s5-F-fec
Table s5
mtDNA	nDNA	strain	sex	temp	diet	day	pop	batch	subject	dummy	fecundity (n eggs · female-1)	fertility (n adults · female-1)	survival (adults · eggs-1) %
t	T	tT	F	25	st	d4	1	1	2	2	44	39	88.6364
t	T	tT	F	25	st	d4	1	1	3	3	1	1	100
t	T	tT	F	25	st	d4	1	1	4	4	48	38	79.1667
t	T	tT	F	25	st	d4	1	1	6	6	12	10	83.3333
t	T	tT	F	25	st	d4	1	1	7	7	48	48	100
t	T	tT	F	25	st	d4	1	1	8	8	37	37	100
t	T	tT	F	25	st	d4	1	1	9	9	27	25	92.5926
t	T	tT	F	25	st	d4	1	1	10	10	44	39	88.6364
t	T	tT	F	25	st	d4	1	1	11	11	22	19	86.3636
t	T	tT	F	25	st	d4	1	1	12	12	53	52	98.1132
t	T	tT	F	25	st	d4	1	1	13	13	51	47	92.1569
t	T	tT	F	25	st	d4	1	1	14	14	1	0	0
t	T	tT	F	25	st	d4	1	1	15	15	49	49	100
t	T	tT	F	25	st	d4	1	1	16	16	49	49	100
t	T	tT	F	25	st	d4	1	1	17	17	44	35	79.5455
t	T	tT	F	25	st	d4	1	1	18	18	41	34	82.9268
t	T	tT	F	25	st	d4	1	1	19	19	63	63	100
t	T	tT	F	25	st	d4	1	1	20	20	45	43	95.5556
t	T	tT	F	25	st	d4	1	1	21	21	45	44	97.7778
t	T	tT	F	25	st	d4	1	1	22	22	40	31	77.5
t	T	tT	F	25	st	d4	1	1	23	23	42	32	76.1905
t	T	tT	F	25	st	d4	1	1	24	24	55	47	85.4545
t	T	tT	F	25	st	d4	1	1	25	25	41	26	63.4146
t	T	tT	F	25	st	d4	1	1	26	26	52	49	94.2308
t	T	tT	F	25	st	d4	1	1	27	27	34	34	100
t	T	tT	F	25	st	d4	1	1	28	28	56	55	98.2143
t	T	tT	F	25	st	d4	1	1	29	29	58	51	87.931
t	T	tT	F	25	st	d4	1	1	30	30	60	46	76.6667
t	T	tT	F	25	st	d4	1	1	31	31	50	50	100
t	T	tT	F	25	st	d4	1	1	32	32	31	20	64.5161
t	T	tT	F	25	st	d4	1	1	33	33	43	43	100
t	T	tT	F	25	st	d4	1	1	34	34	46	44	95.6522
t	T	tT	F	25	st	d4	1	1	35	35	32	31	96.875
t	T	tT	F	25	st	d4	1	1	36	36	25	21	84
t	T	tT	F	25	st	d4	1	1	37	37	66	55	83.3333
t	T	tT	F	25	st	d4	1	1	38	38	16	16	100
t	T	tT	F	25	st	d4	1	1	39	39	32	32	100
t	T	tT	F	25	st	d4	1	1	40	40	40	30	75
t	T	tT	F	25	st	d4	1	1	41	41	35	35	100
t	T	tT	F	25	st	d4	1	1	42	42	46	43	93.4783
t	T	tT	F	25	st	d4	1	1	43	43	27	27	100
t	T	tT	F	25	st	d4	1	1	44	44	41	37	90.2439
t	T	tT	F	25	st	d4	1	1	45	45	44	41	93.1818
t	T	tT	F	25	st	d4	1	2	46	46	16	16	100
t	T	tT	F	25	st	d4	1	2	47	47	17	11	64.7059
t	T	tT	F	25	st	d4	1	2	48	48	18	18	100
t	T	tT	F	25	st	d4	1	2	49	49	12	12	100
t	T	tT	F	25	st	d4	1	2	50	50	22	17	77.2727
t	T	tT	F	25	st	d4	1	2	51	51	32	26	81.25
t	T	tT	F	25	st	d4	1	2	52	52	20	15	75
t	T	tT	F	25	st	d4	1	2	53	53	24	20	83.3333
t	T	tT	F	25	st	d4	1	2	54	54	8	4	50
t	T	tT	F	25	st	d4	1	2	55	55	16	9	56.25
t	T	tT	F	25	st	d4	1	2	56	56	12	10	83.3333
t	T	tT	F	25	st	d4	1	2	57	57	12	11	91.6667
t	T	tT	F	25	st	d4	1	2	58	58	23	18	78.2609
t	T	tT	F	25	st	d4	1	2	59	59	26	21	80.7692
t	T	tT	F	25	st	d4	1	2	60	60	18	18	100
m	T	mT	F	25	st	d4	1	1	1	61	35	30	85.7143
m	T	mT	F	25	st	d4	1	1	2	62	35	30	85.7143
m	T	mT	F	25	st	d4	1	1	3	63	39	39	100
m	T	mT	F	25	st	d4	1	1	4	64	33	25	75.7576
m	T	mT	F	25	st	d4	1	1	5	65	34	28	82.3529
m	T	mT	F	25	st	d4	1	1	6	66	55	50	90.9091
m	T	mT	F	25	st	d4	1	1	7	67	35	30	85.7143
m	T	mT	F	25	st	d4	1	1	8	68	42	40	95.2381
m	T	mT	F	25	st	d4	1	1	9	69	38	14	36.8421
m	T	mT	F	25	st	d4	1	1	10	70	31	27	87.0968
m	T	mT	F	25	st	d4	1	1	11	71	13	13	100
m	T	mT	F	25	st	d4	1	1	12	72	40	22	55
m	T	mT	F	25	st	d4	1	1	13	73	35	30	85.7143
m	T	mT	F	25	st	d4	1	1	14	74	41	38	92.6829
m	T	mT	F	25	st	d4	1	1	15	75	34	21	61.7647
m	T	mT	F	25	st	d4	1	1	16	76	24	23	95.8333
m	T	mT	F	25	st	d4	1	1	17	77	25	25	100
m	T	mT	F	25	st	d4	1	1	18	78	2	2	100
m	T	mT	F	25	st	d4	1	1	20	80	35	0	0
m	T	mT	F	25	st	d4	1	1	21	81	35	28	80
m	T	mT	F	25	st	d4	1	1	22	82	1	0	0
m	T	mT	F	25	st	d4	1	1	23	83	24	8	33.3333
m	T	mT	F	25	st	d4	1	1	24	84	38	26	68.4211
m	T	mT	F	25	st	d4	1	1	25	85	32	24	75
m	T	mT	F	25	st	d4	1	1	26	86	45	45	100
m	T	mT	F	25	st	d4	1	1	27	87	36	36	100
m	T	mT	F	25	st	d4	1	1	28	88	29	1	3.44828
m	T	mT	F	25	st	d4	1	1	29	89	37	32	86.4865
m	T	mT	F	25	st	d4	1	1	30	90	24	24	100
m	T	mT	F	25	st	d4	1	1	31	91	29	29	100
m	T	mT	F	25	st	d4	1	1	32	92	34	32	94.1176
m	T	mT	F	25	st	d4	1	1	33	93	36	33	91.6667
m	T	mT	F	25	st	d4	1	1	34	94	47	47	100
m	T	mT	F	25	st	d4	1	1	35	95	58	42	72.4138
m	T	mT	F	25	st	d4	1	1	36	96	27	27	100
m	T	mT	F	25	st	d4	1	1	37	97	14	9	64.2857
m	T	mT	F	25	st	d4	1	1	38	98	24	24	100
m	T	mT	F	25	st	d4	1	1	39	99	51	51	100
m	T	mT	F	25	st	d4	1	1	40	100	19	0	0
m	T	mT	F	25	st	d4	1	1	41	101	26	24	92.3077
m	T	mT	F	25	st	d4	1	1	42	102	29	10	34.4828
m	T	mT	F	25	st	d4	1	1	44	104	42	40	95.2381
m	T	mT	F	25	st	d4	1	1	45	105	43	40	93.0233
m	T	mT	F	25	st	d4	1	2	46	106	18	5	27.7778
m	T	mT	F	25	st	d4	1	2	47	107	13	6	46.1538
m	T	mT	F	25	st	d4	1	2	48	108	24	2	8.33333
m	T	mT	F	25	st	d4	1	2	49	109	18	12	66.6667
m	T	mT	F	25	st	d4	1	2	50	110	13	11	84.6154
m	T	mT	F	25	st	d4	1	2	51	111	25	21	84
m	T	mT	F	25	st	d4	1	2	52	112	20	12	60
m	T	mT	F	25	st	d4	1	2	53	113	30	24	80
m	T	mT	F	25	st	d4	1	2	54	114	18	12	66.6667
m	T	mT	F	25	st	d4	1	2	55	115	23	23	100
m	T	mT	F	25	st	d4	1	2	57	117	16	16	100
m	T	mT	F	25	st	d4	1	2	58	118	17	14	82.3529
m	T	mT	F	25	st	d4	1	2	59	119	22	22	100
m	T	mT	F	25	st	d4	1	2	60	120	19	9	47.3684
t	M	tM	F	25	st	d4	1	1	1	121	40	25	62.5
t	M	tM	F	25	st	d4	1	1	2	122	55	45	81.8182
t	M	tM	F	25	st	d4	1	1	3	123	26	23	88.4615
t	M	tM	F	25	st	d4	1	1	4	124	25	3	12
t	M	tM	F	25	st	d4	1	1	5	125	38	35	92.1053
t	M	tM	F	25	st	d4	1	1	6	126	38	37	97.3684
t	M	tM	F	25	st	d4	1	1	7	127	51	51	100
t	M	tM	F	25	st	d4	1	1	8	128	54	46	85.1852
t	M	tM	F	25	st	d4	1	1	9	129	25	19	76
t	M	tM	F	25	st	d4	1	1	10	130	34	14	41.1765
t	M	tM	F	25	st	d4	1	1	11	131	23	23	100
t	M	tM	F	25	st	d4	1	1	12	132	41	41	100
t	M	tM	F	25	st	d4	1	1	13	133	28	24	85.7143
t	M	tM	F	25	st	d4	1	1	14	134	43	24	55.814
t	M	tM	F	25	st	d4	1	1	15	135	40	39	97.5
t	M	tM	F	25	st	d4	1	1	16	136	30	23	76.6667
t	M	tM	F	25	st	d4	1	1	17	137	48	31	64.5833
t	M	tM	F	25	st	d4	1	1	18	138	35	35	100
t	M	tM	F	25	st	d4	1	1	19	139	29	20	68.9655
t	M	tM	F	25	st	d4	1	1	20	140	24	12	50
t	M	tM	F	25	st	d4	1	1	21	141	43	43	100
t	M	tM	F	25	st	d4	1	1	22	142	37	27	72.973
t	M	tM	F	25	st	d4	1	1	23	143	26	24	92.3077
t	M	tM	F	25	st	d4	1	1	24	144	36	23	63.8889
t	M	tM	F	25	st	d4	1	1	25	145	40	21	52.5
t	M	tM	F	25	st	d4	1	1	26	146	45	29	64.4444
t	M	tM	F	25	st	d4	1	1	27	147	32	16	50
t	M	tM	F	25	st	d4	1	1	28	148	31	26	83.871
t	M	tM	F	25	st	d4	1	1	29	149	19	7	36.8421
t	M	tM	F	25	st	d4	1	1	30	150	45	28	62.2222
t	M	tM	F	25	st	d4	1	1	31	151	38	27	71.0526
t	M	tM	F	25	st	d4	1	1	32	152	40	26	65
t	M	tM	F	25	st	d4	1	1	33	153	27	26	96.2963
t	M	tM	F	25	st	d4	1	1	34	154	36	36	100
t	M	tM	F	25	st	d4	1	1	35	155	27	21	77.7778
t	M	tM	F	25	st	d4	1	1	36	156	29	23	79.3103
t	M	tM	F	25	st	d4	1	1	37	157	42	41	97.619
t	M	tM	F	25	st	d4	1	1	38	158	32	21	65.625
t	M	tM	F	25	st	d4	1	1	39	159	18	6	33.3333
t	M	tM	F	25	st	d4	1	1	40	160	15	6	40
t	M	tM	F	25	st	d4	1	1	41	161	42	34	80.9524
t	M	tM	F	25	st	d4	1	1	42	162	33	24	72.7273
t	M	tM	F	25	st	d4	1	1	43	163	35	34	97.1429
t	M	tM	F	25	st	d4	1	1	44	164	35	30	85.7143
t	M	tM	F	25	st	d4	1	1	45	165	22	4	18.1818
t	M	tM	F	25	st	d4	1	2	46	166	25	24	96
t	M	tM	F	25	st	d4	1	2	47	167	21	21	100
t	M	tM	F	25	st	d4	1	2	48	168	6	6	100
t	M	tM	F	25	st	d4	1	2	49	169	15	4	26.6667
t	M	tM	F	25	st	d4	1	2	50	170	22	13	59.0909
t	M	tM	F	25	st	d4	1	2	51	171	12	6	50
t	M	tM	F	25	st	d4	1	2	52	172	28	15	53.5714
t	M	tM	F	25	st	d4	1	2	53	173	3	3	100
t	M	tM	F	25	st	d4	1	2	54	174	12	10	83.3333
t	M	tM	F	25	st	d4	1	2	55	175	18	16	88.8889
t	M	tM	F	25	st	d4	1	2	56	176	7	4	57.1429
t	M	tM	F	25	st	d4	1	2	57	177	29	13	44.8276
t	M	tM	F	25	st	d4	1	2	58	178	17	6	35.2941
t	M	tM	F	25	st	d4	1	2	59	179	23	14	60.8696
t	M	tM	F	25	st	d4	1	2	60	180	12	3	25
m	M	mM	F	25	st	d4	1	1	2	182	43	35	81.3953
m	M	mM	F	25	st	d4	1	1	3	183	44	42	95.4545
m	M	mM	F	25	st	d4	1	1	4	184	42	21	50
m	M	mM	F	25	st	d4	1	1	5	185	30	21	70
m	M	mM	F	25	st	d4	1	1	6	186	46	35	76.087
m	M	mM	F	25	st	d4	1	1	8	188	35	21	60
m	M	mM	F	25	st	d4	1	1	9	189	56	30	53.5714
m	M	mM	F	25	st	d4	1	1	10	190	66	52	78.7879
m	M	mM	F	25	st	d4	1	1	11	191	41	31	75.6098
m	M	mM	F	25	st	d4	1	1	12	192	58	58	100
m	M	mM	F	25	st	d4	1	1	13	193	27	21	77.7778
m	M	mM	F	25	st	d4	1	1	14	194	40	40	100
m	M	mM	F	25	st	d4	1	1	15	195	48	36	75
m	M	mM	F	25	st	d4	1	1	16	196	45	40	88.8889
m	M	mM	F	25	st	d4	1	1	17	197	40	22	55
m	M	mM	F	25	st	d4	1	1	18	198	23	14	60.8696
m	M	mM	F	25	st	d4	1	1	19	199	44	44	100
m	M	mM	F	25	st	d4	1	1	20	200	55	51	92.7273
m	M	mM	F	25	st	d4	1	1	21	201	37	23	62.1622
m	M	mM	F	25	st	d4	1	1	22	202	34	33	97.0588
m	M	mM	F	25	st	d4	1	1	23	203	42	32	76.1905
m	M	mM	F	25	st	d4	1	1	24	204	27	27	100
m	M	mM	F	25	st	d4	1	1	25	205	30	21	70
m	M	mM	F	25	st	d4	1	1	26	206	52	49	94.2308
m	M	mM	F	25	st	d4	1	1	27	207	27	23	85.1852
m	M	mM	F	25	st	d4	1	1	28	208	22	16	72.7273
m	M	mM	F	25	st	d4	1	1	29	209	40	26	65
m	M	mM	F	25	st	d4	1	1	30	210	40	33	82.5
m	M	mM	F	25	st	d4	1	1	31	211	30	27	90
m	M	mM	F	25	st	d4	1	1	32	212	45	3	6.66667
m	M	mM	F	25	st	d4	1	1	33	213	34	13	38.2353
m	M	mM	F	25	st	d4	1	1	34	214	32	28	87.5
m	M	mM	F	25	st	d4	1	1	35	215	33	33	100
m	M	mM	F	25	st	d4	1	1	36	216	36	33	91.6667
m	M	mM	F	25	st	d4	1	1	37	217	48	37	77.0833
m	M	mM	F	25	st	d4	1	1	38	218	55	41	74.5455
m	M	mM	F	25	st	d4	1	1	40	220	34	25	73.5294
m	M	mM	F	25	st	d4	1	1	41	221	50	50	100
m	M	mM	F	25	st	d4	1	1	42	222	62	32	51.6129
m	M	mM	F	25	st	d4	1	1	43	223	56	48	85.7143
m	M	mM	F	25	st	d4	1	1	44	224	52	34	65.3846
m	M	mM	F	25	st	d4	1	1	45	225	49	45	91.8367
m	M	mM	F	25	st	d4	1	2	46	226	33	25	75.7576
m	M	mM	F	25	st	d4	1	2	47	227	6	6	100
m	M	mM	F	25	st	d4	1	2	48	228	20	10	50
m	M	mM	F	25	st	d4	1	2	49	229	9	4	44.4444
m	M	mM	F	25	st	d4	1	2	50	230	25	16	64
m	M	mM	F	25	st	d4	1	2	51	231	28	15	53.5714
m	M	mM	F	25	st	d4	1	2	52	232	27	26	96.2963
m	M	mM	F	25	st	d4	1	2	53	233	20	12	60
m	M	mM	F	25	st	d4	1	2	55	235	16	14	87.5
m	M	mM	F	25	st	d4	1	2	56	236	15	15	100
m	M	mM	F	25	st	d4	1	2	57	237	31	14	45.1613
m	M	mM	F	25	st	d4	1	2	58	238	13	13	100
m	M	mM	F	25	st	d4	1	2	59	239	11	7	63.6364
m	M	mM	F	25	st	d4	1	2	60	240	16	16	100
*dashed out cells are the result of step-wise model simplification
* letters in superscript indicate the multicomparison
Statistics									strain	n	fecundity (n eggs · female-1)	fertility (n adults · female-1)	survival (adults · eggs-1) %
mean ± s.e.m.							F		tT	58	34.69 ± 2.125ab	30.931 ± 2.04b	86.595 ± 2.213b
									mT	57	29.509 ± 1.566a	22.947 ± 1.79a	74.64 ± 3.947a
									tM	60	30.033 ± 1.531a	22.183 ± 1.598a	71.272 ± 3.109a
									mM	56	36.071 ± 1.884b	27.482 ± 1.785b	76.257 ± 2.68a
							transf				none	none	none
Generalized linear mixed model fixed-effects: mtDNA + nDNA + interaction random-effects: batch + dummy							:mtDNA				X2=4.18, P=0.0408395 *	X2=11.00, P=9.1e-4 ***	X2=0.59, P=0.44
							:nDNA				X2=3.48, P=0.0620703 ·	X2=12.24, P=4.6e-4 ***	X2=0.098, P=0.75
							:mtDNA:nDNA				X2=11.13, P=0.0008489 ***	X2=16.50, P=4.859e-05 ***	X2=5.95, P=0.0147 *
							distribution				Poisson	Poisson	Binomial
final model											glmer(var ~ mt*nu + (1|batch) + (1|dummy))	glmer(var ~ mt*nu + (1|batch) + (1|dummy))	glmer(cbind(adults, fail)~mt*nu + (1|batch) + (1|dummy))
							Multicomparison				:mtDNA:nDNA	:mtDNA:nDNA	:mtDNA:nDNA
											tT-mT, P=0.0817 ·	tT-mT, P=0.00273 **	tT-mT, P=0.017006 *
											tT-tM, P=0.0931 ·	tT-tM, P=0.00273 **	tT-tM, P=0.000964 ***
											tT-mM, P=0.4974	tT-mM, P=0.36080	tT-mM, P=0.008770 **
											mT-tM, P=0.8379	mT-tM, P=0.89241	mT-tM, P=0.420174
											mT-mM, P=0.0224 *	mT-mM, P=0.03545 *	mT-mM, P=0.754154
											tM-mM, P=0.0224 *	tM-mM, P=0.03021 *	tM-mM, P=0.527341
											BH	BH	BH
							Multicomparison by nDNA				:mtDNA|nDNA	:mtDNA|nDNA	:mtDNA|nDNA
											T, t-m, P=0.0408 *	T, t-m, P=0.0009 ***	T, t-m, P=0.0085 **
											M, t-m, P=0.0075 **	M, t-m, P=0.0151 *	M, t-m, P=0.4395
											hommel	hommel	hommel

## Sheet: Table_s6-M-fert
Table s6
mtDNA	nDNA	strain	sex	temp	diet	day	pop	batch	subject	dummy	fertility (n adults · female-1)	F (n females)	M (n males)	sex ratio (males · adults-1) %
t	T	tT	M	25	st	d4	1	1	1	1	285	133	152	53.3333
t	T	tT	M	25	st	d4	1	1	2	2	221	102	119	53.8462
t	T	tT	M	25	st	d4	1	1	3	3	293	142	151	51.5358
t	T	tT	M	25	st	d4	1	1	4	4	246	118	128	52.0325
t	T	tT	M	25	st	d4	1	1	5	5	240	121	119	49.5833
t	T	tT	M	25	st	d4	1	1	6	6	240	111	129	53.75
t	T	tT	M	25	st	d4	1	1	7	7	160	80	80	50
t	T	tT	M	25	st	d4	1	1	8	8	240	102	138	57.5
t	T	tT	M	25	st	d4	1	1	9	9	71	41	30	42.2535
t	T	tT	M	25	st	d4	1	1	10	10	201	106	95	47.2637
t	T	tT	M	25	st	d4	1	1	11	11	223	119	104	46.6368
t	T	tT	M	25	st	d4	1	1	13	13	217	105	112	51.6129
t	T	tT	M	25	st	d4	1	1	14	14	261	120	141	54.023
t	T	tT	M	25	st	d4	1	1	15	15	290	125	165	56.8966
t	T	tT	M	25	st	d4	1	1	16	16	287	150	137	47.7352
t	T	tT	M	25	st	d4	1	1	17	17	201	95	106	52.7363
t	T	tT	M	25	st	d4	1	1	18	18	275	123	152	55.2727
t	T	tT	M	25	st	d4	1	1	19	19	150	69	81	54
t	T	tT	M	25	st	d4	1	1	20	20	230	106	124	53.913
t	T	tT	M	25	st	d4	1	1	21	21	293	144	149	50.8532
t	T	tT	M	25	st	d4	1	1	22	22	113	60	53	46.9027
t	T	tT	M	25	st	d4	1	1	23	23	290	153	137	47.2414
t	T	tT	M	25	st	d4	1	1	24	24	286	138	148	51.7483
t	T	tT	M	25	st	d4	1	1	25	25	245	119	126	51.4286
t	T	tT	M	25	st	d4	1	1	26	26	256	132	124	48.4375
t	T	tT	M	25	st	d4	1	1	27	27	166	75	91	54.8193
t	T	tT	M	25	st	d4	1	1	28	28	268	130	138	51.4925
t	T	tT	M	25	st	d4	1	1	29	29	242	120	122	50.4132
t	T	tT	M	25	st	d4	1	1	30	30	189	98	91	48.1481
t	T	tT	M	25	st	d4	1	1	31	31	212	111	101	47.6415
t	T	tT	M	25	st	d4	1	1	32	32	251	128	123	49.004
t	T	tT	M	25	st	d4	1	1	33	33	253	124	129	50.9881
t	T	tT	M	25	st	d4	1	1	34	34	281	141	140	49.8221
t	T	tT	M	25	st	d4	1	1	35	35	43	20	23	53.4884
t	T	tT	M	25	st	d4	1	1	36	36	293	154	139	47.4403
t	T	tT	M	25	st	d4	1	1	37	37	282	142	140	49.6454
t	T	tT	M	25	st	d4	1	1	38	38	275	139	136	49.4545
t	T	tT	M	25	st	d4	1	1	39	39	149	77	72	48.3221
t	T	tT	M	25	st	d4	1	1	40	40	180	97	83	46.1111
m	T	mT	M	25	st	d4	1	1	1	41	233	118	115	49.3562
m	T	mT	M	25	st	d4	1	1	2	42	136	76	60	44.1176
m	T	mT	M	25	st	d4	1	1	3	43	172	96	76	44.186
m	T	mT	M	25	st	d4	1	1	4	44	261	132	129	49.4253
m	T	mT	M	25	st	d4	1	1	5	45	192	101	91	47.3958
m	T	mT	M	25	st	d4	1	1	6	46	187	92	95	50.8021
m	T	mT	M	25	st	d4	1	1	7	47	168	109	59	35.119
m	T	mT	M	25	st	d4	1	1	8	48	233	119	114	48.927
m	T	mT	M	25	st	d4	1	1	9	49	275	140	135	49.0909
m	T	mT	M	25	st	d4	1	1	10	50	299	144	155	51.8395
m	T	mT	M	25	st	d4	1	1	11	51	227	128	99	43.6123
m	T	mT	M	25	st	d4	1	1	12	52	215	110	105	48.8372
m	T	mT	M	25	st	d4	1	1	13	53	242	106	136	56.1983
m	T	mT	M	25	st	d4	1	1	14	54	145	64	81	55.8621
m	T	mT	M	25	st	d4	1	1	15	55	202	108	94	46.5347
m	T	mT	M	25	st	d4	1	1	16	56	45	24	21	46.6667
m	T	mT	M	25	st	d4	1	1	17	57	269	133	136	50.5576
m	T	mT	M	25	st	d4	1	1	18	58	234	108	126	53.8462
m	T	mT	M	25	st	d4	1	1	19	59	132	67	65	49.2424
m	T	mT	M	25	st	d4	1	1	20	60	228	129	99	43.4211
m	T	mT	M	25	st	d4	1	1	21	61	244	117	127	52.0492
m	T	mT	M	25	st	d4	1	1	22	62	232	113	119	51.2931
m	T	mT	M	25	st	d4	1	1	23	63	212	107	105	49.5283
m	T	mT	M	25	st	d4	1	1	24	64	195	98	97	49.7436
m	T	mT	M	25	st	d4	1	1	25	65	251	112	139	55.3785
m	T	mT	M	25	st	d4	1	1	26	66	253	134	119	47.0356
m	T	mT	M	25	st	d4	1	1	27	67	158	84	74	46.8354
m	T	mT	M	25	st	d4	1	1	28	68	205	96	109	53.1707
m	T	mT	M	25	st	d4	1	1	29	69	198	106	92	46.4646
m	T	mT	M	25	st	d4	1	1	30	70	249	132	117	46.988
m	T	mT	M	25	st	d4	1	1	31	71	138	68	70	50.7246
m	T	mT	M	25	st	d4	1	1	32	72	248	124	124	50
m	T	mT	M	25	st	d4	1	1	33	73	234	116	118	50.4274
m	T	mT	M	25	st	d4	1	1	35	75	168	101	67	39.881
m	T	mT	M	25	st	d4	1	1	36	76	291	139	152	52.2337
m	T	mT	M	25	st	d4	1	1	37	77	253	126	127	50.1976
m	T	mT	M	25	st	d4	1	1	38	78	169	76	93	55.0296
m	T	mT	M	25	st	d4	1	1	39	79	56	16	40	71.4286
m	T	mT	M	25	st	d4	1	1	40	80	258	132	126	48.8372
t	M	tM	M	25	st	d4	1	1	1	81	190	95	95	50
t	M	tM	M	25	st	d4	1	1	2	82	167	87	80	47.9042
t	M	tM	M	25	st	d4	1	1	4	84	199	109	90	45.2261
t	M	tM	M	25	st	d4	1	1	5	85	231	124	107	46.3203
t	M	tM	M	25	st	d4	1	1	6	86	262	132	130	49.6183
t	M	tM	M	25	st	d4	1	1	7	87	196	102	94	47.9592
t	M	tM	M	25	st	d4	1	1	8	88	210	101	109	51.9048
t	M	tM	M	25	st	d4	1	1	9	89	192	106	86	44.7917
t	M	tM	M	25	st	d4	1	1	10	90	231	123	108	46.7532
t	M	tM	M	25	st	d4	1	1	11	91	254	130	124	48.8189
t	M	tM	M	25	st	d4	1	1	12	92	215	108	107	49.7674
t	M	tM	M	25	st	d4	1	1	13	93	81	45	36	44.4444
t	M	tM	M	25	st	d4	1	1	16	96	251	118	133	52.988
t	M	tM	M	25	st	d4	1	1	17	97	274	129	145	52.9197
t	M	tM	M	25	st	d4	1	1	18	98	57	30	27	47.3684
t	M	tM	M	25	st	d4	1	1	19	99	207	101	106	51.2077
t	M	tM	M	25	st	d4	1	1	20	100	18	7	11	61.1111
t	M	tM	M	25	st	d4	1	1	21	101	169	96	73	43.1953
t	M	tM	M	25	st	d4	1	1	22	102	234	122	112	47.8632
t	M	tM	M	25	st	d4	1	1	23	103	199	91	108	54.2714
t	M	tM	M	25	st	d4	1	1	24	104	207	114	93	44.9275
t	M	tM	M	25	st	d4	1	1	25	105	210	113	97	46.1905
t	M	tM	M	25	st	d4	1	1	26	106	259	137	122	47.1042
t	M	tM	M	25	st	d4	1	1	27	107	44	22	22	50
t	M	tM	M	25	st	d4	1	1	28	108	162	79	83	51.2346
t	M	tM	M	25	st	d4	1	1	29	109	205	110	95	46.3415
t	M	tM	M	25	st	d4	1	1	30	110	233	120	113	48.4979
t	M	tM	M	25	st	d4	1	1	31	111	81	42	39	48.1481
t	M	tM	M	25	st	d4	1	1	32	112	230	113	117	50.8696
t	M	tM	M	25	st	d4	1	1	33	113	94	41	53	56.383
t	M	tM	M	25	st	d4	1	1	34	114	186	96	90	48.3871
t	M	tM	M	25	st	d4	1	1	35	115	248	131	117	47.1774
t	M	tM	M	25	st	d4	1	1	36	116	143	69	74	51.7483
t	M	tM	M	25	st	d4	1	1	37	117	165	81	84	50.9091
t	M	tM	M	25	st	d4	1	1	38	118	252	132	120	47.619
t	M	tM	M	25	st	d4	1	1	39	119	264	132	132	50
t	M	tM	M	25	st	d4	1	1	40	120	312	156	156	50
m	M	mM	M	25	st	d4	1	1	1	121	135	75	60	44.4444
m	M	mM	M	25	st	d4	1	1	2	122	191	91	100	52.356
m	M	mM	M	25	st	d4	1	1	3	123	222	106	116	52.2523
m	M	mM	M	25	st	d4	1	1	4	124	233	113	120	51.5021
m	M	mM	M	25	st	d4	1	1	5	125	200	94	106	53
m	M	mM	M	25	st	d4	1	1	6	126	119	54	65	54.6218
m	M	mM	M	25	st	d4	1	1	7	127	196	99	97	49.4898
m	M	mM	M	25	st	d4	1	1	8	128	182	91	91	50
m	M	mM	M	25	st	d4	1	1	9	129	64	35	29	45.3125
m	M	mM	M	25	st	d4	1	1	10	130	233	103	130	55.794
m	M	mM	M	25	st	d4	1	1	11	131	190	107	83	43.6842
m	M	mM	M	25	st	d4	1	1	12	132	233	120	113	48.4979
m	M	mM	M	25	st	d4	1	1	14	134	102	51	51	50
m	M	mM	M	25	st	d4	1	1	15	135	229	117	112	48.9083
m	M	mM	M	25	st	d4	1	1	16	136	277	143	134	48.3755
m	M	mM	M	25	st	d4	1	1	17	137	184	98	86	46.7391
m	M	mM	M	25	st	d4	1	1	18	138	236	117	119	50.4237
m	M	mM	M	25	st	d4	1	1	19	139	58	34	24	41.3793
m	M	mM	M	25	st	d4	1	1	20	140	169	90	79	46.7456
m	M	mM	M	25	st	d4	1	1	21	141	276	136	140	50.7246
m	M	mM	M	25	st	d4	1	1	22	142	262	120	142	54.1985
m	M	mM	M	25	st	d4	1	1	23	143	203	101	102	50.2463
m	M	mM	M	25	st	d4	1	1	24	144	264	132	132	50
m	M	mM	M	25	st	d4	1	1	25	145	266	136	130	48.8722
m	M	mM	M	25	st	d4	1	1	26	146	253	124	129	50.9881
m	M	mM	M	25	st	d4	1	1	27	147	212	112	100	47.1698
m	M	mM	M	25	st	d4	1	1	28	148	50	31	19	38
m	M	mM	M	25	st	d4	1	1	29	149	11	9	2	18.1818
m	M	mM	M	25	st	d4	1	1	30	150	280	144	136	48.5714
m	M	mM	M	25	st	d4	1	1	31	151	233	120	113	48.4979
m	M	mM	M	25	st	d4	1	1	32	152	160	76	84	52.5
m	M	mM	M	25	st	d4	1	1	33	153	218	117	101	46.3303
m	M	mM	M	25	st	d4	1	1	34	154	155	80	75	48.3871
m	M	mM	M	25	st	d4	1	1	35	155	232	113	119	51.2931
m	M	mM	M	25	st	d4	1	1	36	156	202	104	98	48.5149
m	M	mM	M	25	st	d4	1	1	37	157	138	66	72	52.1739
m	M	mM	M	25	st	d4	1	1	39	159	135	74	61	45.1852
m	M	mM	M	25	st	d4	1	1	40	160	268	137	131	48.8806
*dashed out cells are the result of step-wise model simplification
* letters in superscript indicate the multicomparison
Statistics									strain	n	fertility (n adults · female-1)			sex ratio (males · adults-1) %
mean ± s.e.m.							M		tT	39	228.154 ± 9.895			50.701 ± 0.519
									mT	39	207.872 ± 9.123			49.546 ± 0.889
									tM	37	192.757 ± 11.279			49.188 ± 0.577
									mM	38	191.342 ± 11.13			48.217 ± 0.996
							transf				none			none
Generalized linear mixed model fixed-effects: mtDNA + nDNA + interaction random-effect: dummy							:mtDNA				X2=0.48, P=0.48			X2=0.82, P=0.363
							:nDNA				X2=5.34, P=0.021 *			X2=2.82, P=0.092
							:mtDNA:nDNA				/			/
							distribution				Poisson			Binomial
final model											glmer(var ~ mt+nu + (1|dummy))			glmer(cbind(tot_females, tot_males)~mt+nu + (1|dummy))

## Sheet: Table_s7-M-fert_comp
Table s7
mtDNA	nDNA	strain	sex	temp	diet	day	pop	batch	subject	dummy	brown eyes	red eyes (WT)	adults (n)	fertility (WT · adults-1) %
t	T	tT	M	25	st	d4	1	1	1	1	126	85	211	40.2844
t	T	tT	M	25	st	d4	1	1	2	2	81	114	195	58.4615
t	T	tT	M	25	st	d4	1	1	3	3	77	81	158	51.2658
t	T	tT	M	25	st	d4	1	1	4	4	62	97	159	61.0063
t	T	tT	M	25	st	d4	1	1	5	5	63	80	143	55.9441
t	T	tT	M	25	st	d4	1	1	6	6	53	16	69	23.1884
t	T	tT	M	25	st	d4	1	1	7	7	72	123	195	63.0769
t	T	tT	M	25	st	d4	1	1	8	8	68	105	173	60.6936
t	T	tT	M	25	st	d4	1	1	9	9	42	156	198	78.7879
t	T	tT	M	25	st	d4	1	1	10	10	8	119	127	93.7008
t	T	tT	M	25	st	d4	1	1	11	11	82	34	116	29.3103
t	T	tT	M	25	st	d4	1	1	12	12	44	56	100	56
t	T	tT	M	25	st	d4	1	1	13	13	51	124	175	70.8571
t	T	tT	M	25	st	d4	1	1	14	14	63	131	194	67.5258
t	T	tT	M	25	st	d4	1	1	15	15	42	76	118	64.4068
t	T	tT	M	25	st	d4	1	1	16	16	86	41	127	32.2835
t	T	tT	M	25	st	d4	1	1	17	17	54	111	165	67.2727
t	T	tT	M	25	st	d4	1	1	18	18	47	92	139	66.1871
t	T	tT	M	25	st	d4	1	1	19	19	50	36	86	41.8605
t	T	tT	M	25	st	d4	1	1	20	20	66	61	127	48.0315
m	T	mT	M	25	st	d4	1	1	1	21	28	141	169	83.432
m	T	mT	M	25	st	d4	1	1	2	22	100	112	212	52.8302
m	T	mT	M	25	st	d4	1	1	3	23	70	117	187	62.5668
m	T	mT	M	25	st	d4	1	1	4	24	5	206	211	97.6303
m	T	mT	M	25	st	d4	1	1	5	25	49	128	177	72.3164
m	T	mT	M	25	st	d4	1	1	6	26	42	106	148	71.6216
m	T	mT	M	25	st	d4	1	1	7	27	73	77	150	51.3333
m	T	mT	M	25	st	d4	1	1	8	28	25	152	177	85.8757
m	T	mT	M	25	st	d4	1	1	9	29	48	133	181	73.4807
m	T	mT	M	25	st	d4	1	1	10	30	25	143	168	85.119
m	T	mT	M	25	st	d4	1	1	11	31	94	91	185	49.1892
m	T	mT	M	25	st	d4	1	1	12	32	16	161	177	90.9605
m	T	mT	M	25	st	d4	1	1	13	33	32	124	156	79.4872
m	T	mT	M	25	st	d4	1	1	14	34	88	97	185	52.4324
m	T	mT	M	25	st	d4	1	1	15	35	55	57	112	50.8929
m	T	mT	M	25	st	d4	1	1	16	36	43	165	208	79.3269
m	T	mT	M	25	st	d4	1	1	17	37	114	58	172	33.7209
m	T	mT	M	25	st	d4	1	1	18	38	54	85	139	61.1511
m	T	mT	M	25	st	d4	1	1	19	39	69	40	109	36.6972
m	T	mT	M	25	st	d4	1	1	20	40	66	70	136	51.4706
t	M	tM	M	25	st	d4	1	1	1	41	100	114	214	53.271
t	M	tM	M	25	st	d4	1	1	2	42	27	150	177	84.7458
t	M	tM	M	25	st	d4	1	1	3	43	66	84	150	56
t	M	tM	M	25	st	d4	1	1	4	44	114	100	214	46.729
t	M	tM	M	25	st	d4	1	1	5	45	137	121	258	46.8992
t	M	tM	M	25	st	d4	1	1	6	46	76	84	160	52.5
t	M	tM	M	25	st	d4	1	1	7	47	82	108	190	56.8421
t	M	tM	M	25	st	d4	1	1	8	48	38	33	71	46.4789
t	M	tM	M	25	st	d4	1	1	9	49	80	94	174	54.023
t	M	tM	M	25	st	d4	1	1	10	50	57	112	169	66.2722
t	M	tM	M	25	st	d4	1	1	11	51	117	102	219	46.5753
t	M	tM	M	25	st	d4	1	1	12	52	102	130	232	56.0345
t	M	tM	M	25	st	d4	1	1	13	53	60	89	149	59.7315
t	M	tM	M	25	st	d4	1	1	14	54	87	95	182	52.1978
t	M	tM	M	25	st	d4	1	1	15	55	88	117	205	57.0732
t	M	tM	M	25	st	d4	1	1	16	56	95	112	207	54.1063
t	M	tM	M	25	st	d4	1	1	17	57	55	84	139	60.4317
t	M	tM	M	25	st	d4	1	1	18	58	48	126	174	72.4138
t	M	tM	M	25	st	d4	1	1	19	59	106	45	151	29.8013
t	M	tM	M	25	st	d4	1	1	20	60	36	128	164	78.0488
m	M	mM	M	25	st	d4	1	1	1	61	35	69	104	66.3462
m	M	mM	M	25	st	d4	1	1	2	62	66	56	122	45.9016
m	M	mM	M	25	st	d4	1	1	3	63	81	66	147	44.898
m	M	mM	M	25	st	d4	1	1	4	64	55	130	185	70.2703
m	M	mM	M	25	st	d4	1	1	5	65	9	121	130	93.0769
m	M	mM	M	25	st	d4	1	1	6	66	114	88	202	43.5644
m	M	mM	M	25	st	d4	1	1	7	67	51	125	176	71.0227
m	M	mM	M	25	st	d4	1	1	8	68	89	85	174	48.8506
m	M	mM	M	25	st	d4	1	1	9	69	56	85	141	60.2837
m	M	mM	M	25	st	d4	1	1	10	70	21	81	102	79.4118
m	M	mM	M	25	st	d4	1	1	11	71	50	95	145	65.5172
m	M	mM	M	25	st	d4	1	1	12	72	45	45	90	50
m	M	mM	M	25	st	d4	1	1	13	73	8	180	188	95.7447
m	M	mM	M	25	st	d4	1	1	14	74	121	40	161	24.8447
m	M	mM	M	25	st	d4	1	1	15	75	40	150	190	78.9474
m	M	mM	M	25	st	d4	1	1	16	76	5	67	72	93.0556
m	M	mM	M	25	st	d4	1	1	17	77	36	100	136	73.5294
m	M	mM	M	25	st	d4	1	1	18	78	73	30	103	29.1262
m	M	mM	M	25	st	d4	1	1	19	79	0	70	70	100
m	M	mM	M	25	st	d4	1	1	20	80	21	43	64	67.1875
*dashed out cells are the result of step-wise model simplification
* letters in superscript indicate the multicomparison
Statistics												strain	n	fertility (WT · adults-1) %
mean ± s.e.m.											M	tT	20	56.507 ± 3.831
												mT	20	66.077 ± 4.106
												tM	20	56.509 ± 2.712
												mM	20	65.079 ± 4.847
Generalized linear mixed model fixed-effects: mtDNA + nDNA + interaction random-effect: dummy											transf			none
											:mtDNA			X2=6.49, P=0.011 *
											:nDNA			X2=0.005 , P=0.94
											:mtDNA:nDNA			/
											distribution			Binomial
final model														glmer(cbind(Red, Brown)~mt+nu + (1|dummy))

## Sheet: Table_s8-dev-time
Table s8
mtDNA	nDNA	strain	sex	temp	diet	day	pop	batch	vial	development time (hours)
t	T	tT	F	25	st	d4	1	1	20	196
t	T	tT	F	25	st	d4	1	1	19	198
t	T	tT	F	25	st	d4	1	1	19	198
t	T	tT	M	25	st	d4	1	1	1	214
t	T	tT	F	25	st	d4	1	1	9	214
t	T	tT	F	25	st	d4	1	1	14	214
t	T	tT	F	25	st	d4	1	1	16	214
t	T	tT	F	25	st	d4	1	1	18	214
t	T	tT	F	25	st	d4	1	1	19	214
t	T	tT	F	25	st	d4	1	1	19	214
t	T	tT	F	25	st	d4	1	1	19	214
t	T	tT	M	25	st	d4	1	1	19	214
t	M	tM	F	25	st	d4	1	1	16	214
t	M	tM	F	25	st	d4	1	1	20	214
m	M	mM	F	25	st	d4	1	1	8	214
m	M	mM	F	25	st	d4	1	1	12	214
m	M	mM	F	25	st	d4	1	1	12	214
m	M	mM	F	25	st	d4	1	1	12	214
m	M	mM	F	25	st	d4	1	1	12	214
m	M	mM	F	25	st	d4	1	1	13	214
m	M	mM	M	25	st	d4	1	1	13	214
m	M	mM	F	25	st	d4	1	1	15	214
m	M	mM	M	25	st	d4	1	1	15	214
m	M	mM	F	25	st	d4	1	1	17	214
t	T	tT	F	25	st	d4	1	1	2	216
t	T	tT	M	25	st	d4	1	1	2	216
t	T	tT	F	25	st	d4	1	1	3	216
t	T	tT	F	25	st	d4	1	1	3	216
t	T	tT	M	25	st	d4	1	1	3	216
t	T	tT	F	25	st	d4	1	1	4	216
t	T	tT	F	25	st	d4	1	1	8	216
t	T	tT	F	25	st	d4	1	1	8	216
t	T	tT	F	25	st	d4	1	1	8	216
t	T	tT	F	25	st	d4	1	1	8	216
t	T	tT	F	25	st	d4	1	1	8	216
t	T	tT	M	25	st	d4	1	1	8	216
t	T	tT	F	25	st	d4	1	1	9	216
t	T	tT	F	25	st	d4	1	1	9	216
t	T	tT	M	25	st	d4	1	1	9	216
t	T	tT	M	25	st	d4	1	1	9	216
t	T	tT	F	25	st	d4	1	1	11	216
t	T	tT	F	25	st	d4	1	1	11	216
t	T	tT	F	25	st	d4	1	1	11	216
t	T	tT	F	25	st	d4	1	1	11	216
t	T	tT	F	25	st	d4	1	1	11	216
t	T	tT	F	25	st	d4	1	1	11	216
t	T	tT	F	25	st	d4	1	1	11	216
t	T	tT	M	25	st	d4	1	1	11	216
t	T	tT	F	25	st	d4	1	1	12	216
t	T	tT	F	25	st	d4	1	1	12	216
t	T	tT	F	25	st	d4	1	1	12	216
t	T	tT	F	25	st	d4	1	1	12	216
t	T	tT	F	25	st	d4	1	1	12	216
t	T	tT	F	25	st	d4	1	1	13	216
t	T	tT	F	25	st	d4	1	1	13	216
t	T	tT	F	25	st	d4	1	1	13	216
t	T	tT	F	25	st	d4	1	1	13	216
t	T	tT	M	25	st	d4	1	1	13	216
t	T	tT	M	25	st	d4	1	1	13	216
t	T	tT	F	25	st	d4	1	1	14	216
t	T	tT	F	25	st	d4	1	1	14	216
t	T	tT	F	25	st	d4	1	1	14	216
t	T	tT	F	25	st	d4	1	1	14	216
t	T	tT	M	25	st	d4	1	1	14	216
t	T	tT	F	25	st	d4	1	1	15	216
t	T	tT	M	25	st	d4	1	1	15	216
t	T	tT	F	25	st	d4	1	1	16	216
t	T	tT	F	25	st	d4	1	1	16	216
t	T	tT	F	25	st	d4	1	1	16	216
t	T	tT	F	25	st	d4	1	1	16	216
t	T	tT	F	25	st	d4	1	1	16	216
t	T	tT	M	25	st	d4	1	1	17	216
t	T	tT	F	25	st	d4	1	1	18	216
t	T	tT	F	25	st	d4	1	1	18	216
t	T	tT	F	25	st	d4	1	1	18	216
t	T	tT	M	25	st	d4	1	1	18	216
t	T	tT	F	25	st	d4	1	1	19	216
t	T	tT	F	25	st	d4	1	1	19	216
t	T	tT	F	25	st	d4	1	1	20	216
t	T	tT	F	25	st	d4	1	1	20	216
t	T	tT	M	25	st	d4	1	1	20	216
t	T	tT	M	25	st	d4	1	1	20	216
t	T	tT	M	25	st	d4	1	1	20	216
m	T	mT	F	25	st	d4	1	1	2	216
m	T	mT	F	25	st	d4	1	1	3	216
m	T	mT	F	25	st	d4	1	1	3	216
m	T	mT	F	25	st	d4	1	1	5	216
m	T	mT	F	25	st	d4	1	1	5	216
m	T	mT	F	25	st	d4	1	1	6	216
m	T	mT	F	25	st	d4	1	1	10	216
m	T	mT	F	25	st	d4	1	1	11	216
m	T	mT	F	25	st	d4	1	1	11	216
m	T	mT	F	25	st	d4	1	1	11	216
m	T	mT	F	25	st	d4	1	1	11	216
m	T	mT	F	25	st	d4	1	1	12	216
m	T	mT	F	25	st	d4	1	1	12	216
m	T	mT	F	25	st	d4	1	1	12	216
m	T	mT	F	25	st	d4	1	1	12	216
m	T	mT	F	25	st	d4	1	1	12	216
m	T	mT	F	25	st	d4	1	1	13	216
m	T	mT	F	25	st	d4	1	1	13	216
m	T	mT	F	25	st	d4	1	1	13	216
m	T	mT	F	25	st	d4	1	1	14	216
m	T	mT	F	25	st	d4	1	1	14	216
m	T	mT	F	25	st	d4	1	1	14	216
m	T	mT	F	25	st	d4	1	1	14	216
m	T	mT	F	25	st	d4	1	1	14	216
m	T	mT	F	25	st	d4	1	1	15	216
m	T	mT	F	25	st	d4	1	1	15	216
m	T	mT	F	25	st	d4	1	1	16	216
m	T	mT	F	25	st	d4	1	1	16	216
m	T	mT	F	25	st	d4	1	1	17	216
m	T	mT	F	25	st	d4	1	1	17	216
m	T	mT	F	25	st	d4	1	1	17	216
m	T	mT	F	25	st	d4	1	1	17	216
m	T	mT	F	25	st	d4	1	1	18	216
m	T	mT	F	25	st	d4	1	1	18	216
m	T	mT	F	25	st	d4	1	1	18	216
m	T	mT	F	25	st	d4	1	1	18	216
m	T	mT	F	25	st	d4	1	1	18	216
m	T	mT	M	25	st	d4	1	1	19	216
t	M	tM	F	25	st	d4	1	1	7	216
t	M	tM	F	25	st	d4	1	1	11	216
t	M	tM	M	25	st	d4	1	1	11	216
t	M	tM	F	25	st	d4	1	1	12	216
t	M	tM	F	25	st	d4	1	1	12	216
t	M	tM	F	25	st	d4	1	1	12	216
t	M	tM	F	25	st	d4	1	1	12	216
t	M	tM	F	25	st	d4	1	1	13	216
t	M	tM	F	25	st	d4	1	1	13	216
t	M	tM	M	25	st	d4	1	1	13	216
t	M	tM	F	25	st	d4	1	1	14	216
t	M	tM	F	25	st	d4	1	1	15	216
t	M	tM	F	25	st	d4	1	1	16	216
t	M	tM	F	25	st	d4	1	1	17	216
t	M	tM	F	25	st	d4	1	1	20	216
m	M	mM	F	25	st	d4	1	1	2	216
m	M	mM	M	25	st	d4	1	1	2	216
m	M	mM	M	25	st	d4	1	1	3	216
m	M	mM	F	25	st	d4	1	1	4	216
m	M	mM	F	25	st	d4	1	1	9	216
m	M	mM	F	25	st	d4	1	1	9	216
m	M	mM	F	25	st	d4	1	1	10	216
m	M	mM	F	25	st	d4	1	1	10	216
m	M	mM	F	25	st	d4	1	1	11	216
m	M	mM	F	25	st	d4	1	1	11	216
m	M	mM	F	25	st	d4	1	1	11	216
m	M	mM	M	25	st	d4	1	1	11	216
m	M	mM	M	25	st	d4	1	1	11	216
m	M	mM	F	25	st	d4	1	1	12	216
m	M	mM	F	25	st	d4	1	1	12	216
m	M	mM	F	25	st	d4	1	1	12	216
m	M	mM	F	25	st	d4	1	1	12	216
m	M	mM	M	25	st	d4	1	1	12	216
m	M	mM	M	25	st	d4	1	1	12	216
m	M	mM	M	25	st	d4	1	1	12	216
m	M	mM	M	25	st	d4	1	1	12	216
m	M	mM	M	25	st	d4	1	1	12	216
m	M	mM	F	25	st	d4	1	1	13	216
m	M	mM	F	25	st	d4	1	1	13	216
m	M	mM	F	25	st	d4	1	1	13	216
m	M	mM	F	25	st	d4	1	1	13	216
m	M	mM	M	25	st	d4	1	1	13	216
m	M	mM	M	25	st	d4	1	1	13	216
m	M	mM	M	25	st	d4	1	1	13	216
m	M	mM	F	25	st	d4	1	1	14	216
m	M	mM	F	25	st	d4	1	1	14	216
m	M	mM	F	25	st	d4	1	1	14	216
m	M	mM	F	25	st	d4	1	1	14	216
m	M	mM	F	25	st	d4	1	1	14	216
m	M	mM	M	25	st	d4	1	1	14	216
m	M	mM	M	25	st	d4	1	1	14	216
m	M	mM	F	25	st	d4	1	1	15	216
m	M	mM	F	25	st	d4	1	1	15	216
m	M	mM	M	25	st	d4	1	1	15	216
m	M	mM	F	25	st	d4	1	1	16	216
m	M	mM	M	25	st	d4	1	1	16	216
m	M	mM	M	25	st	d4	1	1	17	216
m	M	mM	F	25	st	d4	1	1	18	216
m	M	mM	M	25	st	d4	1	1	19	216
m	M	mM	F	25	st	d4	1	1	20	216
m	M	mM	F	25	st	d4	1	1	20	216
t	T	tT	F	25	st	d4	1	1	1	218
t	T	tT	F	25	st	d4	1	1	1	218
t	T	tT	F	25	st	d4	1	1	1	218
t	T	tT	F	25	st	d4	1	1	1	218
t	T	tT	F	25	st	d4	1	1	2	218
t	T	tT	F	25	st	d4	1	1	2	218
t	T	tT	F	25	st	d4	1	1	2	218
t	T	tT	F	25	st	d4	1	1	2	218
t	T	tT	F	25	st	d4	1	1	3	218
t	T	tT	F	25	st	d4	1	1	3	218
t	T	tT	F	25	st	d4	1	1	3	218
t	T	tT	M	25	st	d4	1	1	4	218
t	T	tT	F	25	st	d4	1	1	5	218
t	T	tT	F	25	st	d4	1	1	5	218
t	T	tT	F	25	st	d4	1	1	5	218
t	T	tT	F	25	st	d4	1	1	6	218
t	T	tT	F	25	st	d4	1	1	6	218
t	T	tT	F	25	st	d4	1	1	6	218
t	T	tT	F	25	st	d4	1	1	6	218
t	T	tT	F	25	st	d4	1	1	6	218
t	T	tT	F	25	st	d4	1	1	6	218
t	T	tT	M	25	st	d4	1	1	6	218
t	T	tT	F	25	st	d4	1	1	7	218
t	T	tT	F	25	st	d4	1	1	7	218
t	T	tT	F	25	st	d4	1	1	7	218
t	T	tT	F	25	st	d4	1	1	7	218
t	T	tT	M	25	st	d4	1	1	7	218
t	T	tT	M	25	st	d4	1	1	7	218
t	T	tT	M	25	st	d4	1	1	7	218
t	T	tT	M	25	st	d4	1	1	7	218
t	T	tT	M	25	st	d4	1	1	7	218
t	T	tT	F	25	st	d4	1	1	8	218
t	T	tT	F	25	st	d4	1	1	8	218
t	T	tT	F	25	st	d4	1	1	8	218
t	T	tT	F	25	st	d4	1	1	8	218
t	T	tT	F	25	st	d4	1	1	8	218
t	T	tT	F	25	st	d4	1	1	8	218
t	T	tT	M	25	st	d4	1	1	8	218
t	T	tT	M	25	st	d4	1	1	8	218
t	T	tT	M	25	st	d4	1	1	8	218
t	T	tT	M	25	st	d4	1	1	8	218
t	T	tT	F	25	st	d4	1	1	9	218
t	T	tT	M	25	st	d4	1	1	9	218
t	T	tT	M	25	st	d4	1	1	9	218
t	T	tT	F	25	st	d4	1	1	10	218
t	T	tT	M	25	st	d4	1	1	10	218
t	T	tT	F	25	st	d4	1	1	11	218
t	T	tT	F	25	st	d4	1	1	11	218
t	T	tT	F	25	st	d4	1	1	11	218
t	T	tT	F	25	st	d4	1	1	12	218
t	T	tT	F	25	st	d4	1	1	12	218
t	T	tT	M	25	st	d4	1	1	12	218
t	T	tT	M	25	st	d4	1	1	12	218
t	T	tT	F	25	st	d4	1	1	13	218
t	T	tT	F	25	st	d4	1	1	13	218
t	T	tT	F	25	st	d4	1	1	13	218
t	T	tT	M	25	st	d4	1	1	13	218
t	T	tT	M	25	st	d4	1	1	13	218
t	T	tT	F	25	st	d4	1	1	14	218
t	T	tT	F	25	st	d4	1	1	14	218
t	T	tT	F	25	st	d4	1	1	14	218
t	T	tT	M	25	st	d4	1	1	14	218
t	T	tT	F	25	st	d4	1	1	15	218
t	T	tT	F	25	st	d4	1	1	15	218
t	T	tT	F	25	st	d4	1	1	15	218
t	T	tT	F	25	st	d4	1	1	15	218
t	T	tT	F	25	st	d4	1	1	15	218
t	T	tT	F	25	st	d4	1	1	15	218
t	T	tT	M	25	st	d4	1	1	15	218
t	T	tT	M	25	st	d4	1	1	15	218
t	T	tT	F	25	st	d4	1	1	16	218
t	T	tT	F	25	st	d4	1	1	17	218
t	T	tT	F	25	st	d4	1	1	17	218
t	T	tT	M	25	st	d4	1	1	17	218
t	T	tT	F	25	st	d4	1	1	18	218
t	T	tT	F	25	st	d4	1	1	18	218
t	T	tT	M	25	st	d4	1	1	18	218
t	T	tT	M	25	st	d4	1	1	18	218
t	T	tT	M	25	st	d4	1	1	18	218
t	T	tT	F	25	st	d4	1	1	19	218
t	T	tT	F	25	st	d4	1	1	19	218
t	T	tT	F	25	st	d4	1	1	19	218
t	T	tT	F	25	st	d4	1	1	19	218
t	T	tT	M	25	st	d4	1	1	19	218
t	T	tT	M	25	st	d4	1	1	19	218
t	T	tT	M	25	st	d4	1	1	19	218
t	T	tT	F	25	st	d4	1	1	20	218
t	T	tT	F	25	st	d4	1	1	20	218
t	T	tT	F	25	st	d4	1	1	20	218
t	T	tT	F	25	st	d4	1	1	20	218
t	T	tT	F	25	st	d4	1	1	20	218
t	T	tT	M	25	st	d4	1	1	20	218
m	T	mT	M	25	st	d4	1	1	1	218
m	T	mT	F	25	st	d4	1	1	2	218
m	T	mT	F	25	st	d4	1	1	2	218
m	T	mT	M	25	st	d4	1	1	2	218
m	T	mT	F	25	st	d4	1	1	4	218
m	T	mT	F	25	st	d4	1	1	4	218
m	T	mT	F	25	st	d4	1	1	5	218
m	T	mT	F	25	st	d4	1	1	5	218
m	T	mT	F	25	st	d4	1	1	6	218
m	T	mT	F	25	st	d4	1	1	6	218
m	T	mT	F	25	st	d4	1	1	6	218
m	T	mT	F	25	st	d4	1	1	6	218
m	T	mT	F	25	st	d4	1	1	7	218
m	T	mT	F	25	st	d4	1	1	7	218
m	T	mT	F	25	st	d4	1	1	8	218
m	T	mT	F	25	st	d4	1	1	8	218
m	T	mT	F	25	st	d4	1	1	8	218
m	T	mT	M	25	st	d4	1	1	8	218
m	T	mT	F	25	st	d4	1	1	10	218
m	T	mT	F	25	st	d4	1	1	11	218
m	T	mT	F	25	st	d4	1	1	11	218
m	T	mT	F	25	st	d4	1	1	11	218
m	T	mT	F	25	st	d4	1	1	12	218
m	T	mT	F	25	st	d4	1	1	12	218
m	T	mT	F	25	st	d4	1	1	12	218
m	T	mT	F	25	st	d4	1	1	12	218
m	T	mT	M	25	st	d4	1	1	12	218
m	T	mT	F	25	st	d4	1	1	13	218
m	T	mT	F	25	st	d4	1	1	13	218
m	T	mT	M	25	st	d4	1	1	13	218
m	T	mT	F	25	st	d4	1	1	14	218
m	T	mT	F	25	st	d4	1	1	14	218
m	T	mT	F	25	st	d4	1	1	14	218
m	T	mT	F	25	st	d4	1	1	14	218
m	T	mT	M	25	st	d4	1	1	14	218
m	T	mT	M	25	st	d4	1	1	14	218
m	T	mT	M	25	st	d4	1	1	14	218
m	T	mT	F	25	st	d4	1	1	15	218
m	T	mT	F	25	st	d4	1	1	15	218
m	T	mT	F	25	st	d4	1	1	15	218
m	T	mT	F	25	st	d4	1	1	15	218
m	T	mT	M	25	st	d4	1	1	15	218
m	T	mT	M	25	st	d4	1	1	15	218
m	T	mT	F	25	st	d4	1	1	16	218
m	T	mT	F	25	st	d4	1	1	16	218
m	T	mT	F	25	st	d4	1	1	16	218
m	T	mT	F	25	st	d4	1	1	16	218
m	T	mT	M	25	st	d4	1	1	16	218
m	T	mT	F	25	st	d4	1	1	17	218
m	T	mT	F	25	st	d4	1	1	17	218
m	T	mT	F	25	st	d4	1	1	17	218
m	T	mT	F	25	st	d4	1	1	17	218
m	T	mT	M	25	st	d4	1	1	17	218
m	T	mT	M	25	st	d4	1	1	17	218
m	T	mT	F	25	st	d4	1	1	18	218
m	T	mT	F	25	st	d4	1	1	18	218
m	T	mT	F	25	st	d4	1	1	18	218
m	T	mT	F	25	st	d4	1	1	18	218
m	T	mT	M	25	st	d4	1	1	18	218
m	T	mT	M	25	st	d4	1	1	18	218
m	T	mT	F	25	st	d4	1	1	19	218
m	T	mT	F	25	st	d4	1	1	19	218
m	T	mT	F	25	st	d4	1	1	19	218
m	T	mT	F	25	st	d4	1	1	19	218
m	T	mT	M	25	st	d4	1	1	19	218
m	T	mT	M	25	st	d4	1	1	19	218
m	T	mT	F	25	st	d4	1	1	20	218
m	T	mT	F	25	st	d4	1	1	20	218
m	T	mT	F	25	st	d4	1	1	20	218
m	T	mT	F	25	st	d4	1	1	20	218
m	T	mT	M	25	st	d4	1	1	20	218
m	T	mT	M	25	st	d4	1	1	20	218
t	M	tM	F	25	st	d4	1	1	1	218
t	M	tM	F	25	st	d4	1	1	8	218
t	M	tM	F	25	st	d4	1	1	8	218
t	M	tM	F	25	st	d4	1	1	8	218
t	M	tM	F	25	st	d4	1	1	8	218
t	M	tM	F	25	st	d4	1	1	11	218
t	M	tM	F	25	st	d4	1	1	11	218
t	M	tM	F	25	st	d4	1	1	12	218
t	M	tM	F	25	st	d4	1	1	12	218
t	M	tM	F	25	st	d4	1	1	12	218
t	M	tM	F	25	st	d4	1	1	12	218
t	M	tM	F	25	st	d4	1	1	12	218
t	M	tM	F	25	st	d4	1	1	13	218
t	M	tM	F	25	st	d4	1	1	13	218
t	M	tM	F	25	st	d4	1	1	13	218
t	M	tM	M	25	st	d4	1	1	13	218
t	M	tM	M	25	st	d4	1	1	13	218
t	M	tM	F	25	st	d4	1	1	14	218
t	M	tM	F	25	st	d4	1	1	14	218
t	M	tM	F	25	st	d4	1	1	14	218
t	M	tM	F	25	st	d4	1	1	14	218
t	M	tM	F	25	st	d4	1	1	15	218
t	M	tM	F	25	st	d4	1	1	15	218
t	M	tM	F	25	st	d4	1	1	16	218
t	M	tM	F	25	st	d4	1	1	17	218
t	M	tM	F	25	st	d4	1	1	17	218
t	M	tM	M	25	st	d4	1	1	17	218
t	M	tM	F	25	st	d4	1	1	18	218
t	M	tM	F	25	st	d4	1	1	19	218
t	M	tM	F	25	st	d4	1	1	19	218
t	M	tM	F	25	st	d4	1	1	19	218
t	M	tM	F	25	st	d4	1	1	20	218
t	M	tM	F	25	st	d4	1	1	20	218
t	M	tM	F	25	st	d4	1	1	20	218
t	M	tM	M	25	st	d4	1	1	20	218
m	M	mM	F	25	st	d4	1	1	1	218
m	M	mM	F	25	st	d4	1	1	3	218
m	M	mM	M	25	st	d4	1	1	3	218
m	M	mM	F	25	st	d4	1	1	4	218
m	M	mM	F	25	st	d4	1	1	4	218
m	M	mM	F	25	st	d4	1	1	5	218
m	M	mM	F	25	st	d4	1	1	5	218
m	M	mM	F	25	st	d4	1	1	5	218
m	M	mM	F	25	st	d4	1	1	5	218
m	M	mM	M	25	st	d4	1	1	5	218
m	M	mM	M	25	st	d4	1	1	5	218
m	M	mM	F	25	st	d4	1	1	6	218
m	M	mM	F	25	st	d4	1	1	6	218
m	M	mM	F	25	st	d4	1	1	6	218
m	M	mM	F	25	st	d4	1	1	6	218
m	M	mM	M	25	st	d4	1	1	6	218
m	M	mM	F	25	st	d4	1	1	7	218
m	M	mM	F	25	st	d4	1	1	7	218
m	M	mM	F	25	st	d4	1	1	7	218
m	M	mM	F	25	st	d4	1	1	8	218
m	M	mM	F	25	st	d4	1	1	9	218
m	M	mM	F	25	st	d4	1	1	9	218
m	M	mM	F	25	st	d4	1	1	9	218
m	M	mM	F	25	st	d4	1	1	9	218
m	M	mM	F	25	st	d4	1	1	9	218
m	M	mM	F	25	st	d4	1	1	9	218
m	M	mM	F	25	st	d4	1	1	10	218
m	M	mM	F	25	st	d4	1	1	10	218
m	M	mM	F	25	st	d4	1	1	10	218
m	M	mM	F	25	st	d4	1	1	10	218
m	M	mM	F	25	st	d4	1	1	10	218
m	M	mM	F	25	st	d4	1	1	10	218
m	M	mM	M	25	st	d4	1	1	10	218
m	M	mM	M	25	st	d4	1	1	10	218
m	M	mM	F	25	st	d4	1	1	12	218
m	M	mM	F	25	st	d4	1	1	12	218
m	M	mM	F	25	st	d4	1	1	12	218
m	M	mM	F	25	st	d4	1	1	12	218
m	M	mM	F	25	st	d4	1	1	12	218
m	M	mM	M	25	st	d4	1	1	12	218
m	M	mM	M	25	st	d4	1	1	12	218
m	M	mM	M	25	st	d4	1	1	12	218
m	M	mM	M	25	st	d4	1	1	12	218
m	M	mM	F	25	st	d4	1	1	13	218
m	M	mM	F	25	st	d4	1	1	13	218
m	M	mM	F	25	st	d4	1	1	13	218
m	M	mM	M	25	st	d4	1	1	13	218
m	M	mM	F	25	st	d4	1	1	14	218
m	M	mM	F	25	st	d4	1	1	14	218
m	M	mM	F	25	st	d4	1	1	14	218
m	M	mM	M	25	st	d4	1	1	14	218
m	M	mM	M	25	st	d4	1	1	14	218
m	M	mM	M	25	st	d4	1	1	14	218
m	M	mM	F	25	st	d4	1	1	15	218
m	M	mM	M	25	st	d4	1	1	15	218
m	M	mM	M	25	st	d4	1	1	15	218
m	M	mM	F	25	st	d4	1	1	17	218
m	M	mM	F	25	st	d4	1	1	17	218
m	M	mM	F	25	st	d4	1	1	17	218
m	M	mM	M	25	st	d4	1	1	17	218
m	M	mM	F	25	st	d4	1	1	18	218
m	M	mM	F	25	st	d4	1	1	18	218
m	M	mM	M	25	st	d4	1	1	18	218
m	M	mM	F	25	st	d4	1	1	19	218
m	M	mM	F	25	st	d4	1	1	19	218
m	M	mM	F	25	st	d4	1	1	19	218
m	M	mM	F	25	st	d4	1	1	19	218
m	M	mM	M	25	st	d4	1	1	19	218
m	M	mM	M	25	st	d4	1	1	19	218
m	M	mM	M	25	st	d4	1	1	19	218
m	M	mM	F	25	st	d4	1	1	20	218
m	M	mM	M	25	st	d4	1	1	20	218
t	T	tT	F	25	st	d4	1	1	1	220
t	T	tT	F	25	st	d4	1	1	2	220
t	T	tT	M	25	st	d4	1	1	2	220
t	T	tT	F	25	st	d4	1	1	3	220
t	T	tT	M	25	st	d4	1	1	3	220
t	T	tT	F	25	st	d4	1	1	4	220
t	T	tT	F	25	st	d4	1	1	4	220
t	T	tT	F	25	st	d4	1	1	4	220
t	T	tT	F	25	st	d4	1	1	5	220
t	T	tT	F	25	st	d4	1	1	5	220
t	T	tT	F	25	st	d4	1	1	7	220
t	T	tT	F	25	st	d4	1	1	7	220
t	T	tT	F	25	st	d4	1	1	7	220
t	T	tT	F	25	st	d4	1	1	7	220
t	T	tT	F	25	st	d4	1	1	8	220
t	T	tT	F	25	st	d4	1	1	8	220
t	T	tT	M	25	st	d4	1	1	8	220
t	T	tT	F	25	st	d4	1	1	9	220
t	T	tT	F	25	st	d4	1	1	9	220
t	T	tT	M	25	st	d4	1	1	9	220
t	T	tT	F	25	st	d4	1	1	10	220
t	T	tT	M	25	st	d4	1	1	10	220
t	T	tT	F	25	st	d4	1	1	11	220
t	T	tT	F	25	st	d4	1	1	11	220
t	T	tT	M	25	st	d4	1	1	11	220
t	T	tT	M	25	st	d4	1	1	11	220
t	T	tT	F	25	st	d4	1	1	12	220
t	T	tT	F	25	st	d4	1	1	12	220
t	T	tT	M	25	st	d4	1	1	12	220
t	T	tT	F	25	st	d4	1	1	13	220
t	T	tT	M	25	st	d4	1	1	13	220
t	T	tT	F	25	st	d4	1	1	14	220
t	T	tT	F	25	st	d4	1	1	15	220
t	T	tT	F	25	st	d4	1	1	15	220
t	T	tT	F	25	st	d4	1	1	16	220
t	T	tT	F	25	st	d4	1	1	16	220
t	T	tT	F	25	st	d4	1	1	17	220
t	T	tT	F	25	st	d4	1	1	18	220
t	T	tT	F	25	st	d4	1	1	18	220
t	T	tT	F	25	st	d4	1	1	18	220
t	T	tT	M	25	st	d4	1	1	18	220
t	T	tT	F	25	st	d4	1	1	19	220
t	T	tT	F	25	st	d4	1	1	20	220
t	T	tT	F	25	st	d4	1	1	20	220
t	T	tT	M	25	st	d4	1	1	20	220
m	T	mT	F	25	st	d4	1	1	1	220
m	T	mT	F	25	st	d4	1	1	1	220
m	T	mT	F	25	st	d4	1	1	1	220
m	T	mT	M	25	st	d4	1	1	1	220
m	T	mT	F	25	st	d4	1	1	2	220
m	T	mT	F	25	st	d4	1	1	2	220
m	T	mT	F	25	st	d4	1	1	4	220
m	T	mT	F	25	st	d4	1	1	5	220
m	T	mT	M	25	st	d4	1	1	5	220
m	T	mT	M	25	st	d4	1	1	5	220
m	T	mT	M	25	st	d4	1	1	5	220
m	T	mT	F	25	st	d4	1	1	6	220
m	T	mT	F	25	st	d4	1	1	6	220
m	T	mT	F	25	st	d4	1	1	6	220
m	T	mT	M	25	st	d4	1	1	6	220
m	T	mT	F	25	st	d4	1	1	7	220
m	T	mT	F	25	st	d4	1	1	7	220
m	T	mT	F	25	st	d4	1	1	7	220
m	T	mT	F	25	st	d4	1	1	9	220
m	T	mT	F	25	st	d4	1	1	9	220
m	T	mT	F	25	st	d4	1	1	9	220
m	T	mT	F	25	st	d4	1	1	10	220
m	T	mT	F	25	st	d4	1	1	11	220
m	T	mT	F	25	st	d4	1	1	11	220
m	T	mT	M	25	st	d4	1	1	11	220
m	T	mT	M	25	st	d4	1	1	11	220
m	T	mT	M	25	st	d4	1	1	11	220
m	T	mT	M	25	st	d4	1	1	13	220
m	T	mT	M	25	st	d4	1	1	14	220
m	T	mT	M	25	st	d4	1	1	14	220
m	T	mT	M	25	st	d4	1	1	14	220
m	T	mT	M	25	st	d4	1	1	15	220
m	T	mT	F	25	st	d4	1	1	16	220
m	T	mT	F	25	st	d4	1	1	16	220
m	T	mT	F	25	st	d4	1	1	17	220
m	T	mT	F	25	st	d4	1	1	18	220
m	T	mT	M	25	st	d4	1	1	18	220
m	T	mT	M	25	st	d4	1	1	18	220
m	T	mT	F	25	st	d4	1	1	19	220
m	T	mT	F	25	st	d4	1	1	19	220
m	T	mT	M	25	st	d4	1	1	19	220
m	T	mT	M	25	st	d4	1	1	19	220
m	T	mT	F	25	st	d4	1	1	20	220
m	T	mT	M	25	st	d4	1	1	20	220
m	T	mT	M	25	st	d4	1	1	20	220
t	M	tM	F	25	st	d4	1	1	5	220
t	M	tM	F	25	st	d4	1	1	5	220
t	M	tM	F	25	st	d4	1	1	8	220
t	M	tM	F	25	st	d4	1	1	8	220
t	M	tM	F	25	st	d4	1	1	8	220
t	M	tM	F	25	st	d4	1	1	9	220
t	M	tM	F	25	st	d4	1	1	9	220
t	M	tM	F	25	st	d4	1	1	9	220
t	M	tM	F	25	st	d4	1	1	10	220
t	M	tM	F	25	st	d4	1	1	11	220
t	M	tM	M	25	st	d4	1	1	11	220
t	M	tM	F	25	st	d4	1	1	12	220
t	M	tM	F	25	st	d4	1	1	13	220
t	M	tM	F	25	st	d4	1	1	14	220
t	M	tM	F	25	st	d4	1	1	14	220
t	M	tM	F	25	st	d4	1	1	15	220
t	M	tM	F	25	st	d4	1	1	15	220
t	M	tM	F	25	st	d4	1	1	15	220
t	M	tM	M	25	st	d4	1	1	15	220
t	M	tM	F	25	st	d4	1	1	16	220
t	M	tM	F	25	st	d4	1	1	16	220
t	M	tM	F	25	st	d4	1	1	17	220
t	M	tM	M	25	st	d4	1	1	17	220
t	M	tM	F	25	st	d4	1	1	18	220
t	M	tM	F	25	st	d4	1	1	18	220
t	M	tM	F	25	st	d4	1	1	18	220
t	M	tM	F	25	st	d4	1	1	18	220
t	M	tM	F	25	st	d4	1	1	18	220
t	M	tM	F	25	st	d4	1	1	19	220
t	M	tM	F	25	st	d4	1	1	19	220
t	M	tM	F	25	st	d4	1	1	19	220
t	M	tM	F	25	st	d4	1	1	20	220
t	M	tM	F	25	st	d4	1	1	20	220
t	M	tM	F	25	st	d4	1	1	20	220
t	M	tM	M	25	st	d4	1	1	20	220
m	M	mM	F	25	st	d4	1	1	1	220
m	M	mM	F	25	st	d4	1	1	2	220
m	M	mM	F	25	st	d4	1	1	2	220
m	M	mM	M	25	st	d4	1	1	2	220
m	M	mM	F	25	st	d4	1	1	3	220
m	M	mM	F	25	st	d4	1	1	3	220
m	M	mM	F	25	st	d4	1	1	3	220
m	M	mM	F	25	st	d4	1	1	4	220
m	M	mM	F	25	st	d4	1	1	4	220
m	M	mM	F	25	st	d4	1	1	4	220
m	M	mM	F	25	st	d4	1	1	4	220
m	M	mM	F	25	st	d4	1	1	5	220
m	M	mM	F	25	st	d4	1	1	6	220
m	M	mM	F	25	st	d4	1	1	6	220
m	M	mM	M	25	st	d4	1	1	7	220
m	M	mM	F	25	st	d4	1	1	9	220
m	M	mM	M	25	st	d4	1	1	9	220
m	M	mM	F	25	st	d4	1	1	10	220
m	M	mM	M	25	st	d4	1	1	10	220
m	M	mM	M	25	st	d4	1	1	10	220
m	M	mM	M	25	st	d4	1	1	11	220
m	M	mM	M	25	st	d4	1	1	11	220
m	M	mM	M	25	st	d4	1	1	11	220
m	M	mM	M	25	st	d4	1	1	11	220
m	M	mM	F	25	st	d4	1	1	12	220
m	M	mM	F	25	st	d4	1	1	12	220
m	M	mM	F	25	st	d4	1	1	12	220
m	M	mM	F	25	st	d4	1	1	12	220
m	M	mM	F	25	st	d4	1	1	12	220
m	M	mM	M	25	st	d4	1	1	12	220
m	M	mM	M	25	st	d4	1	1	12	220
m	M	mM	M	25	st	d4	1	1	12	220
m	M	mM	M	25	st	d4	1	1	12	220
m	M	mM	M	25	st	d4	1	1	12	220
m	M	mM	F	25	st	d4	1	1	13	220
m	M	mM	M	25	st	d4	1	1	14	220
m	M	mM	F	25	st	d4	1	1	15	220
m	M	mM	F	25	st	d4	1	1	15	220
m	M	mM	F	25	st	d4	1	1	17	220
m	M	mM	F	25	st	d4	1	1	17	220
m	M	mM	M	25	st	d4	1	1	17	220
m	M	mM	M	25	st	d4	1	1	17	220
m	M	mM	F	25	st	d4	1	1	19	220
m	M	mM	M	25	st	d4	1	1	19	220
m	M	mM	F	25	st	d4	1	1	20	220
m	M	mM	M	25	st	d4	1	1	20	220
t	T	tT	F	25	st	d4	1	1	1	222
t	T	tT	F	25	st	d4	1	1	1	222
t	T	tT	F	25	st	d4	1	1	1	222
t	T	tT	F	25	st	d4	1	1	1	222
t	T	tT	F	25	st	d4	1	1	1	222
t	T	tT	F	25	st	d4	1	1	2	222
t	T	tT	F	25	st	d4	1	1	2	222
t	T	tT	F	25	st	d4	1	1	2	222
t	T	tT	F	25	st	d4	1	1	2	222
t	T	tT	M	25	st	d4	1	1	2	222
t	T	tT	M	25	st	d4	1	1	2	222
t	T	tT	F	25	st	d4	1	1	3	222
t	T	tT	F	25	st	d4	1	1	3	222
t	T	tT	F	25	st	d4	1	1	3	222
t	T	tT	M	25	st	d4	1	1	3	222
t	T	tT	M	25	st	d4	1	1	3	222
t	T	tT	F	25	st	d4	1	1	4	222
t	T	tT	F	25	st	d4	1	1	4	222
t	T	tT	F	25	st	d4	1	1	4	222
t	T	tT	F	25	st	d4	1	1	4	222
t	T	tT	M	25	st	d4	1	1	4	222
t	T	tT	F	25	st	d4	1	1	5	222
t	T	tT	F	25	st	d4	1	1	5	222
t	T	tT	F	25	st	d4	1	1	5	222
t	T	tT	F	25	st	d4	1	1	5	222
t	T	tT	M	25	st	d4	1	1	5	222
t	T	tT	M	25	st	d4	1	1	5	222
t	T	tT	M	25	st	d4	1	1	5	222
t	T	tT	F	25	st	d4	1	1	6	222
t	T	tT	F	25	st	d4	1	1	6	222
t	T	tT	M	25	st	d4	1	1	6	222
t	T	tT	M	25	st	d4	1	1	6	222
t	T	tT	F	25	st	d4	1	1	7	222
t	T	tT	F	25	st	d4	1	1	7	222
t	T	tT	M	25	st	d4	1	1	7	222
t	T	tT	F	25	st	d4	1	1	8	222
t	T	tT	M	25	st	d4	1	1	8	222
t	T	tT	F	25	st	d4	1	1	9	222
t	T	tT	M	25	st	d4	1	1	9	222
t	T	tT	M	25	st	d4	1	1	9	222
t	T	tT	M	25	st	d4	1	1	9	222
t	T	tT	M	25	st	d4	1	1	9	222
t	T	tT	F	25	st	d4	1	1	10	222
t	T	tT	F	25	st	d4	1	1	10	222
t	T	tT	F	25	st	d4	1	1	10	222
t	T	tT	F	25	st	d4	1	1	10	222
t	T	tT	M	25	st	d4	1	1	10	222
t	T	tT	M	25	st	d4	1	1	10	222
t	T	tT	M	25	st	d4	1	1	10	222
t	T	tT	F	25	st	d4	1	1	11	222
t	T	tT	F	25	st	d4	1	1	11	222
t	T	tT	F	25	st	d4	1	1	11	222
t	T	tT	M	25	st	d4	1	1	11	222
t	T	tT	M	25	st	d4	1	1	11	222
t	T	tT	F	25	st	d4	1	1	12	222
t	T	tT	M	25	st	d4	1	1	12	222
t	T	tT	M	25	st	d4	1	1	13	222
t	T	tT	M	25	st	d4	1	1	14	222
t	T	tT	M	25	st	d4	1	1	14	222
t	T	tT	M	25	st	d4	1	1	14	222
t	T	tT	F	25	st	d4	1	1	15	222
t	T	tT	F	25	st	d4	1	1	15	222
t	T	tT	F	25	st	d4	1	1	15	222
t	T	tT	M	25	st	d4	1	1	15	222
t	T	tT	F	25	st	d4	1	1	16	222
t	T	tT	F	25	st	d4	1	1	16	222
t	T	tT	M	25	st	d4	1	1	16	222
t	T	tT	M	25	st	d4	1	1	16	222
t	T	tT	F	25	st	d4	1	1	17	222
t	T	tT	F	25	st	d4	1	1	17	222
t	T	tT	F	25	st	d4	1	1	17	222
t	T	tT	F	25	st	d4	1	1	17	222
t	T	tT	F	25	st	d4	1	1	17	222
t	T	tT	M	25	st	d4	1	1	17	222
t	T	tT	M	25	st	d4	1	1	17	222
t	T	tT	F	25	st	d4	1	1	18	222
t	T	tT	F	25	st	d4	1	1	18	222
t	T	tT	F	25	st	d4	1	1	18	222
t	T	tT	M	25	st	d4	1	1	18	222
t	T	tT	M	25	st	d4	1	1	18	222
t	T	tT	F	25	st	d4	1	1	19	222
t	T	tT	F	25	st	d4	1	1	19	222
t	T	tT	M	25	st	d4	1	1	19	222
t	T	tT	M	25	st	d4	1	1	19	222
t	T	tT	M	25	st	d4	1	1	20	222
m	T	mT	F	25	st	d4	1	1	1	222
m	T	mT	F	25	st	d4	1	1	1	222
m	T	mT	M	25	st	d4	1	1	1	222
m	T	mT	M	25	st	d4	1	1	1	222
m	T	mT	F	25	st	d4	1	1	2	222
m	T	mT	F	25	st	d4	1	1	2	222
m	T	mT	M	25	st	d4	1	1	2	222
m	T	mT	M	25	st	d4	1	1	2	222
m	T	mT	F	25	st	d4	1	1	3	222
m	T	mT	F	25	st	d4	1	1	3	222
m	T	mT	F	25	st	d4	1	1	3	222
m	T	mT	M	25	st	d4	1	1	3	222
m	T	mT	F	25	st	d4	1	1	4	222
m	T	mT	F	25	st	d4	1	1	4	222
m	T	mT	F	25	st	d4	1	1	4	222
m	T	mT	F	25	st	d4	1	1	4	222
m	T	mT	F	25	st	d4	1	1	4	222
m	T	mT	M	25	st	d4	1	1	4	222
m	T	mT	M	25	st	d4	1	1	4	222
m	T	mT	M	25	st	d4	1	1	4	222
m	T	mT	M	25	st	d4	1	1	4	222
m	T	mT	M	25	st	d4	1	1	4	222
m	T	mT	F	25	st	d4	1	1	5	222
m	T	mT	F	25	st	d4	1	1	5	222
m	T	mT	M	25	st	d4	1	1	5	222
m	T	mT	F	25	st	d4	1	1	6	222
m	T	mT	M	25	st	d4	1	1	6	222
m	T	mT	M	25	st	d4	1	1	6	222
m	T	mT	F	25	st	d4	1	1	7	222
m	T	mT	M	25	st	d4	1	1	7	222
m	T	mT	M	25	st	d4	1	1	7	222
m	T	mT	F	25	st	d4	1	1	8	222
m	T	mT	F	25	st	d4	1	1	8	222
m	T	mT	M	25	st	d4	1	1	8	222
m	T	mT	F	25	st	d4	1	1	9	222
m	T	mT	M	25	st	d4	1	1	9	222
m	T	mT	F	25	st	d4	1	1	10	222
m	T	mT	F	25	st	d4	1	1	10	222
m	T	mT	F	25	st	d4	1	1	10	222
m	T	mT	F	25	st	d4	1	1	11	222
m	T	mT	F	25	st	d4	1	1	12	222
m	T	mT	F	25	st	d4	1	1	12	222
m	T	mT	M	25	st	d4	1	1	12	222
m	T	mT	M	25	st	d4	1	1	12	222
m	T	mT	F	25	st	d4	1	1	13	222
m	T	mT	M	25	st	d4	1	1	13	222
m	T	mT	M	25	st	d4	1	1	13	222
m	T	mT	M	25	st	d4	1	1	13	222
m	T	mT	M	25	st	d4	1	1	13	222
m	T	mT	M	25	st	d4	1	1	14	222
m	T	mT	F	25	st	d4	1	1	15	222
m	T	mT	M	25	st	d4	1	1	15	222
m	T	mT	F	25	st	d4	1	1	17	222
m	T	mT	F	25	st	d4	1	1	17	222
m	T	mT	F	25	st	d4	1	1	17	222
m	T	mT	M	25	st	d4	1	1	17	222
m	T	mT	M	25	st	d4	1	1	17	222
m	T	mT	M	25	st	d4	1	1	18	222
m	T	mT	F	25	st	d4	1	1	19	222
m	T	mT	F	25	st	d4	1	1	20	222
m	T	mT	F	25	st	d4	1	1	20	222
t	M	tM	F	25	st	d4	1	1	1	222
t	M	tM	F	25	st	d4	1	1	1	222
t	M	tM	F	25	st	d4	1	1	1	222
t	M	tM	F	25	st	d4	1	1	2	222
t	M	tM	F	25	st	d4	1	1	2	222
t	M	tM	M	25	st	d4	1	1	2	222
t	M	tM	M	25	st	d4	1	1	2	222
t	M	tM	F	25	st	d4	1	1	3	222
t	M	tM	F	25	st	d4	1	1	3	222
t	M	tM	F	25	st	d4	1	1	3	222
t	M	tM	F	25	st	d4	1	1	5	222
t	M	tM	F	25	st	d4	1	1	5	222
t	M	tM	F	25	st	d4	1	1	6	222
t	M	tM	F	25	st	d4	1	1	6	222
t	M	tM	M	25	st	d4	1	1	6	222
t	M	tM	F	25	st	d4	1	1	7	222
t	M	tM	M	25	st	d4	1	1	8	222
t	M	tM	F	25	st	d4	1	1	9	222
t	M	tM	F	25	st	d4	1	1	9	222
t	M	tM	F	25	st	d4	1	1	9	222
t	M	tM	M	25	st	d4	1	1	9	222
t	M	tM	M	25	st	d4	1	1	9	222
t	M	tM	M	25	st	d4	1	1	10	222
t	M	tM	F	25	st	d4	1	1	11	222
t	M	tM	F	25	st	d4	1	1	12	222
t	M	tM	F	25	st	d4	1	1	12	222
t	M	tM	F	25	st	d4	1	1	13	222
t	M	tM	F	25	st	d4	1	1	13	222
t	M	tM	M	25	st	d4	1	1	13	222
t	M	tM	F	25	st	d4	1	1	14	222
t	M	tM	M	25	st	d4	1	1	14	222
t	M	tM	F	25	st	d4	1	1	15	222
t	M	tM	F	25	st	d4	1	1	15	222
t	M	tM	F	25	st	d4	1	1	15	222
t	M	tM	F	25	st	d4	1	1	15	222
t	M	tM	M	25	st	d4	1	1	15	222
t	M	tM	F	25	st	d4	1	1	16	222
t	M	tM	F	25	st	d4	1	1	16	222
t	M	tM	F	25	st	d4	1	1	16	222
t	M	tM	F	25	st	d4	1	1	16	222
t	M	tM	M	25	st	d4	1	1	16	222
t	M	tM	M	25	st	d4	1	1	16	222
t	M	tM	F	25	st	d4	1	1	17	222
t	M	tM	F	25	st	d4	1	1	17	222
t	M	tM	F	25	st	d4	1	1	17	222
t	M	tM	F	25	st	d4	1	1	18	222
t	M	tM	M	25	st	d4	1	1	18	222
t	M	tM	M	25	st	d4	1	1	18	222
t	M	tM	F	25	st	d4	1	1	19	222
t	M	tM	F	25	st	d4	1	1	19	222
t	M	tM	F	25	st	d4	1	1	19	222
t	M	tM	F	25	st	d4	1	1	19	222
t	M	tM	M	25	st	d4	1	1	19	222
t	M	tM	F	25	st	d4	1	1	20	222
t	M	tM	M	25	st	d4	1	1	20	222
t	M	tM	M	25	st	d4	1	1	20	222
m	M	mM	F	25	st	d4	1	1	1	222
m	M	mM	F	25	st	d4	1	1	2	222
m	M	mM	F	25	st	d4	1	1	2	222
m	M	mM	M	25	st	d4	1	1	2	222
m	M	mM	M	25	st	d4	1	1	2	222
m	M	mM	F	25	st	d4	1	1	3	222
m	M	mM	F	25	st	d4	1	1	3	222
m	M	mM	F	25	st	d4	1	1	4	222
m	M	mM	M	25	st	d4	1	1	4	222
m	M	mM	M	25	st	d4	1	1	4	222
m	M	mM	M	25	st	d4	1	1	4	222
m	M	mM	M	25	st	d4	1	1	4	222
m	M	mM	F	25	st	d4	1	1	5	222
m	M	mM	F	25	st	d4	1	1	5	222
m	M	mM	F	25	st	d4	1	1	5	222
m	M	mM	M	25	st	d4	1	1	5	222
m	M	mM	F	25	st	d4	1	1	6	222
m	M	mM	F	25	st	d4	1	1	6	222
m	M	mM	M	25	st	d4	1	1	6	222
m	M	mM	M	25	st	d4	1	1	6	222
m	M	mM	M	25	st	d4	1	1	6	222
m	M	mM	F	25	st	d4	1	1	8	222
m	M	mM	F	25	st	d4	1	1	9	222
m	M	mM	F	25	st	d4	1	1	9	222
m	M	mM	M	25	st	d4	1	1	9	222
m	M	mM	M	25	st	d4	1	1	9	222
m	M	mM	F	25	st	d4	1	1	10	222
m	M	mM	M	25	st	d4	1	1	10	222
m	M	mM	M	25	st	d4	1	1	10	222
m	M	mM	M	25	st	d4	1	1	10	222
m	M	mM	M	25	st	d4	1	1	10	222
m	M	mM	F	25	st	d4	1	1	11	222
m	M	mM	M	25	st	d4	1	1	11	222
m	M	mM	F	25	st	d4	1	1	12	222
m	M	mM	M	25	st	d4	1	1	12	222
m	M	mM	F	25	st	d4	1	1	13	222
m	M	mM	M	25	st	d4	1	1	13	222
m	M	mM	M	25	st	d4	1	1	13	222
m	M	mM	F	25	st	d4	1	1	14	222
m	M	mM	F	25	st	d4	1	1	14	222
m	M	mM	M	25	st	d4	1	1	14	222
m	M	mM	M	25	st	d4	1	1	14	222
m	M	mM	F	25	st	d4	1	1	15	222
m	M	mM	F	25	st	d4	1	1	17	222
m	M	mM	F	25	st	d4	1	1	17	222
m	M	mM	F	25	st	d4	1	1	17	222
m	M	mM	M	25	st	d4	1	1	17	222
m	M	mM	M	25	st	d4	1	1	17	222
m	M	mM	F	25	st	d4	1	1	18	222
m	M	mM	M	25	st	d4	1	1	18	222
m	M	mM	M	25	st	d4	1	1	18	222
m	M	mM	M	25	st	d4	1	1	18	222
m	M	mM	F	25	st	d4	1	1	19	222
m	M	mM	M	25	st	d4	1	1	19	222
m	M	mM	F	25	st	d4	1	1	20	222
m	M	mM	F	25	st	d4	1	1	20	222
m	M	mM	F	25	st	d4	1	1	20	222
m	M	mM	M	25	st	d4	1	1	20	222
m	M	mM	M	25	st	d4	1	1	20	222
t	T	tT	F	25	st	d4	1	1	1	238
t	T	tT	F	25	st	d4	1	1	1	238
t	T	tT	F	25	st	d4	1	1	1	238
t	T	tT	F	25	st	d4	1	1	1	238
t	T	tT	F	25	st	d4	1	1	1	238
t	T	tT	F	25	st	d4	1	1	1	238
t	T	tT	M	25	st	d4	1	1	1	238
t	T	tT	M	25	st	d4	1	1	1	238
t	T	tT	M	25	st	d4	1	1	1	238
t	T	tT	M	25	st	d4	1	1	1	238
t	T	tT	F	25	st	d4	1	1	2	238
t	T	tT	M	25	st	d4	1	1	2	238
t	T	tT	M	25	st	d4	1	1	2	238
t	T	tT	M	25	st	d4	1	1	2	238
t	T	tT	M	25	st	d4	1	1	2	238
t	T	tT	F	25	st	d4	1	1	3	238
t	T	tT	F	25	st	d4	1	1	3	238
t	T	tT	F	25	st	d4	1	1	3	238
t	T	tT	F	25	st	d4	1	1	3	238
t	T	tT	F	25	st	d4	1	1	3	238
t	T	tT	M	25	st	d4	1	1	3	238
t	T	tT	M	25	st	d4	1	1	3	238
t	T	tT	M	25	st	d4	1	1	3	238
t	T	tT	M	25	st	d4	1	1	3	238
t	T	tT	F	25	st	d4	1	1	4	238
t	T	tT	F	25	st	d4	1	1	4	238
t	T	tT	F	25	st	d4	1	1	4	238
t	T	tT	F	25	st	d4	1	1	4	238
t	T	tT	F	25	st	d4	1	1	4	238
t	T	tT	F	25	st	d4	1	1	4	238
t	T	tT	F	25	st	d4	1	1	4	238
t	T	tT	F	25	st	d4	1	1	4	238
t	T	tT	F	25	st	d4	1	1	4	238
t	T	tT	F	25	st	d4	1	1	4	238
t	T	tT	F	25	st	d4	1	1	4	238
t	T	tT	F	25	st	d4	1	1	4	238
t	T	tT	F	25	st	d4	1	1	4	238
t	T	tT	F	25	st	d4	1	1	4	238
t	T	tT	F	25	st	d4	1	1	4	238
t	T	tT	F	25	st	d4	1	1	4	238
t	T	tT	M	25	st	d4	1	1	4	238
t	T	tT	M	25	st	d4	1	1	4	238
t	T	tT	M	25	st	d4	1	1	4	238
t	T	tT	M	25	st	d4	1	1	4	238
t	T	tT	M	25	st	d4	1	1	4	238
t	T	tT	M	25	st	d4	1	1	4	238
t	T	tT	M	25	st	d4	1	1	4	238
t	T	tT	F	25	st	d4	1	1	5	238
t	T	tT	F	25	st	d4	1	1	5	238
t	T	tT	F	25	st	d4	1	1	5	238
t	T	tT	F	25	st	d4	1	1	5	238
t	T	tT	F	25	st	d4	1	1	5	238
t	T	tT	M	25	st	d4	1	1	5	238
t	T	tT	M	25	st	d4	1	1	5	238
t	T	tT	M	25	st	d4	1	1	5	238
t	T	tT	F	25	st	d4	1	1	6	238
t	T	tT	F	25	st	d4	1	1	6	238
t	T	tT	M	25	st	d4	1	1	6	238
t	T	tT	M	25	st	d4	1	1	6	238
t	T	tT	M	25	st	d4	1	1	6	238
t	T	tT	M	25	st	d4	1	1	6	238
t	T	tT	M	25	st	d4	1	1	6	238
t	T	tT	F	25	st	d4	1	1	7	238
t	T	tT	F	25	st	d4	1	1	7	238
t	T	tT	M	25	st	d4	1	1	7	238
t	T	tT	M	25	st	d4	1	1	7	238
t	T	tT	M	25	st	d4	1	1	7	238
t	T	tT	F	25	st	d4	1	1	8	238
t	T	tT	F	25	st	d4	1	1	8	238
t	T	tT	M	25	st	d4	1	1	8	238
t	T	tT	M	25	st	d4	1	1	8	238
t	T	tT	F	25	st	d4	1	1	9	238
t	T	tT	F	25	st	d4	1	1	9	238
t	T	tT	M	25	st	d4	1	1	9	238
t	T	tT	M	25	st	d4	1	1	9	238
t	T	tT	M	25	st	d4	1	1	9	238
t	T	tT	F	25	st	d4	1	1	10	238
t	T	tT	F	25	st	d4	1	1	10	238
t	T	tT	M	25	st	d4	1	1	10	238
t	T	tT	M	25	st	d4	1	1	10	238
t	T	tT	M	25	st	d4	1	1	10	238
t	T	tT	F	25	st	d4	1	1	11	238
t	T	tT	F	25	st	d4	1	1	11	238
t	T	tT	F	25	st	d4	1	1	11	238
t	T	tT	M	25	st	d4	1	1	11	238
t	T	tT	M	25	st	d4	1	1	11	238
t	T	tT	M	25	st	d4	1	1	11	238
t	T	tT	F	25	st	d4	1	1	12	238
t	T	tT	F	25	st	d4	1	1	12	238
t	T	tT	M	25	st	d4	1	1	12	238
t	T	tT	M	25	st	d4	1	1	12	238
t	T	tT	M	25	st	d4	1	1	12	238
t	T	tT	M	25	st	d4	1	1	12	238
t	T	tT	M	25	st	d4	1	1	12	238
t	T	tT	M	25	st	d4	1	1	12	238
t	T	tT	M	25	st	d4	1	1	12	238
t	T	tT	M	25	st	d4	1	1	12	238
t	T	tT	F	25	st	d4	1	1	13	238
t	T	tT	M	25	st	d4	1	1	13	238
t	T	tT	M	25	st	d4	1	1	13	238
t	T	tT	M	25	st	d4	1	1	13	238
t	T	tT	M	25	st	d4	1	1	13	238
t	T	tT	M	25	st	d4	1	1	13	238
t	T	tT	M	25	st	d4	1	1	13	238
t	T	tT	M	25	st	d4	1	1	13	238
t	T	tT	M	25	st	d4	1	1	13	238
t	T	tT	F	25	st	d4	1	1	14	238
t	T	tT	F	25	st	d4	1	1	14	238
t	T	tT	F	25	st	d4	1	1	14	238
t	T	tT	M	25	st	d4	1	1	14	238
t	T	tT	M	25	st	d4	1	1	14	238
t	T	tT	M	25	st	d4	1	1	14	238
t	T	tT	F	25	st	d4	1	1	15	238
t	T	tT	F	25	st	d4	1	1	15	238
t	T	tT	F	25	st	d4	1	1	15	238
t	T	tT	F	25	st	d4	1	1	15	238
t	T	tT	F	25	st	d4	1	1	15	238
t	T	tT	F	25	st	d4	1	1	15	238
t	T	tT	F	25	st	d4	1	1	15	238
t	T	tT	F	25	st	d4	1	1	15	238
t	T	tT	M	25	st	d4	1	1	15	238
t	T	tT	F	25	st	d4	1	1	16	238
t	T	tT	F	25	st	d4	1	1	16	238
t	T	tT	F	25	st	d4	1	1	16	238
t	T	tT	M	25	st	d4	1	1	16	238
t	T	tT	M	25	st	d4	1	1	16	238
t	T	tT	M	25	st	d4	1	1	16	238
t	T	tT	F	25	st	d4	1	1	17	238
t	T	tT	F	25	st	d4	1	1	17	238
t	T	tT	F	25	st	d4	1	1	17	238
t	T	tT	F	25	st	d4	1	1	17	238
t	T	tT	F	25	st	d4	1	1	17	238
t	T	tT	M	25	st	d4	1	1	17	238
t	T	tT	M	25	st	d4	1	1	17	238
t	T	tT	M	25	st	d4	1	1	17	238
t	T	tT	M	25	st	d4	1	1	17	238
t	T	tT	F	25	st	d4	1	1	18	238
t	T	tT	F	25	st	d4	1	1	18	238
t	T	tT	M	25	st	d4	1	1	18	238
t	T	tT	M	25	st	d4	1	1	18	238
t	T	tT	M	25	st	d4	1	1	18	238
t	T	tT	M	25	st	d4	1	1	18	238
t	T	tT	M	25	st	d4	1	1	18	238
t	T	tT	M	25	st	d4	1	1	18	238
t	T	tT	M	25	st	d4	1	1	18	238
t	T	tT	M	25	st	d4	1	1	18	238
t	T	tT	M	25	st	d4	1	1	18	238
t	T	tT	M	25	st	d4	1	1	18	238
t	T	tT	F	25	st	d4	1	1	19	238
t	T	tT	F	25	st	d4	1	1	19	238
t	T	tT	F	25	st	d4	1	1	19	238
t	T	tT	M	25	st	d4	1	1	19	238
t	T	tT	M	25	st	d4	1	1	19	238
t	T	tT	F	25	st	d4	1	1	20	238
t	T	tT	M	25	st	d4	1	1	20	238
t	T	tT	M	25	st	d4	1	1	20	238
t	T	tT	M	25	st	d4	1	1	20	238
m	T	mT	F	25	st	d4	1	1	1	238
m	T	mT	F	25	st	d4	1	1	1	238
m	T	mT	F	25	st	d4	1	1	1	238
m	T	mT	F	25	st	d4	1	1	1	238
m	T	mT	F	25	st	d4	1	1	1	238
m	T	mT	M	25	st	d4	1	1	1	238
m	T	mT	M	25	st	d4	1	1	1	238
m	T	mT	M	25	st	d4	1	1	1	238
m	T	mT	M	25	st	d4	1	1	1	238
m	T	mT	M	25	st	d4	1	1	1	238
m	T	mT	M	25	st	d4	1	1	1	238
m	T	mT	M	25	st	d4	1	1	1	238
m	T	mT	M	25	st	d4	1	1	1	238
m	T	mT	M	25	st	d4	1	1	1	238
m	T	mT	F	25	st	d4	1	1	2	238
m	T	mT	M	25	st	d4	1	1	2	238
m	T	mT	M	25	st	d4	1	1	2	238
m	T	mT	M	25	st	d4	1	1	2	238
m	T	mT	M	25	st	d4	1	1	2	238
m	T	mT	F	25	st	d4	1	1	3	238
m	T	mT	F	25	st	d4	1	1	3	238
m	T	mT	F	25	st	d4	1	1	3	238
m	T	mT	F	25	st	d4	1	1	3	238
m	T	mT	M	25	st	d4	1	1	3	238
m	T	mT	M	25	st	d4	1	1	3	238
m	T	mT	M	25	st	d4	1	1	3	238
m	T	mT	M	25	st	d4	1	1	3	238
m	T	mT	M	25	st	d4	1	1	3	238
m	T	mT	F	25	st	d4	1	1	4	238
m	T	mT	F	25	st	d4	1	1	4	238
m	T	mT	F	25	st	d4	1	1	4	238
m	T	mT	F	25	st	d4	1	1	4	238
m	T	mT	F	25	st	d4	1	1	4	238
m	T	mT	F	25	st	d4	1	1	4	238
m	T	mT	M	25	st	d4	1	1	4	238
m	T	mT	M	25	st	d4	1	1	4	238
m	T	mT	M	25	st	d4	1	1	4	238
m	T	mT	M	25	st	d4	1	1	4	238
m	T	mT	M	25	st	d4	1	1	4	238
m	T	mT	F	25	st	d4	1	1	5	238
m	T	mT	F	25	st	d4	1	1	5	238
m	T	mT	F	25	st	d4	1	1	5	238
m	T	mT	F	25	st	d4	1	1	5	238
m	T	mT	M	25	st	d4	1	1	5	238
m	T	mT	M	25	st	d4	1	1	5	238
m	T	mT	M	25	st	d4	1	1	5	238
m	T	mT	F	25	st	d4	1	1	6	238
m	T	mT	F	25	st	d4	1	1	6	238
m	T	mT	M	25	st	d4	1	1	6	238
m	T	mT	F	25	st	d4	1	1	7	238
m	T	mT	F	25	st	d4	1	1	7	238
m	T	mT	F	25	st	d4	1	1	7	238
m	T	mT	F	25	st	d4	1	1	7	238
m	T	mT	F	25	st	d4	1	1	7	238
m	T	mT	F	25	st	d4	1	1	7	238
m	T	mT	F	25	st	d4	1	1	7	238
m	T	mT	M	25	st	d4	1	1	7	238
m	T	mT	M	25	st	d4	1	1	7	238
m	T	mT	M	25	st	d4	1	1	7	238
m	T	mT	M	25	st	d4	1	1	7	238
m	T	mT	M	25	st	d4	1	1	7	238
m	T	mT	M	25	st	d4	1	1	7	238
m	T	mT	M	25	st	d4	1	1	7	238
m	T	mT	M	25	st	d4	1	1	7	238
m	T	mT	M	25	st	d4	1	1	7	238
m	T	mT	F	25	st	d4	1	1	8	238
m	T	mT	F	25	st	d4	1	1	8	238
m	T	mT	F	25	st	d4	1	1	8	238
m	T	mT	M	25	st	d4	1	1	8	238
m	T	mT	M	25	st	d4	1	1	8	238
m	T	mT	M	25	st	d4	1	1	8	238
m	T	mT	M	25	st	d4	1	1	8	238
m	T	mT	M	25	st	d4	1	1	8	238
m	T	mT	M	25	st	d4	1	1	8	238
m	T	mT	F	25	st	d4	1	1	9	238
m	T	mT	M	25	st	d4	1	1	9	238
m	T	mT	M	25	st	d4	1	1	9	238
m	T	mT	M	25	st	d4	1	1	9	238
m	T	mT	M	25	st	d4	1	1	9	238
m	T	mT	M	25	st	d4	1	1	9	238
m	T	mT	M	25	st	d4	1	1	9	238
m	T	mT	F	25	st	d4	1	1	10	238
m	T	mT	F	25	st	d4	1	1	10	238
m	T	mT	F	25	st	d4	1	1	10	238
m	T	mT	F	25	st	d4	1	1	10	238
m	T	mT	F	25	st	d4	1	1	10	238
m	T	mT	F	25	st	d4	1	1	10	238
m	T	mT	M	25	st	d4	1	1	10	238
m	T	mT	M	25	st	d4	1	1	10	238
m	T	mT	M	25	st	d4	1	1	10	238
m	T	mT	M	25	st	d4	1	1	10	238
m	T	mT	M	25	st	d4	1	1	10	238
m	T	mT	M	25	st	d4	1	1	11	238
m	T	mT	M	25	st	d4	1	1	11	238
m	T	mT	M	25	st	d4	1	1	11	238
m	T	mT	M	25	st	d4	1	1	12	238
m	T	mT	F	25	st	d4	1	1	13	238
m	T	mT	M	25	st	d4	1	1	13	238
m	T	mT	M	25	st	d4	1	1	13	238
m	T	mT	M	25	st	d4	1	1	13	238
m	T	mT	F	25	st	d4	1	1	14	238
m	T	mT	F	25	st	d4	1	1	14	238
m	T	mT	M	25	st	d4	1	1	14	238
m	T	mT	M	25	st	d4	1	1	14	238
m	T	mT	M	25	st	d4	1	1	14	238
m	T	mT	F	25	st	d4	1	1	15	238
m	T	mT	F	25	st	d4	1	1	15	238
m	T	mT	F	25	st	d4	1	1	15	238
m	T	mT	M	25	st	d4	1	1	15	238
m	T	mT	M	25	st	d4	1	1	15	238
m	T	mT	M	25	st	d4	1	1	15	238
m	T	mT	M	25	st	d4	1	1	15	238
m	T	mT	F	25	st	d4	1	1	16	238
m	T	mT	M	25	st	d4	1	1	16	238
m	T	mT	M	25	st	d4	1	1	16	238
m	T	mT	M	25	st	d4	1	1	16	238
m	T	mT	F	25	st	d4	1	1	17	238
m	T	mT	F	25	st	d4	1	1	17	238
m	T	mT	F	25	st	d4	1	1	17	238
m	T	mT	F	25	st	d4	1	1	17	238
m	T	mT	F	25	st	d4	1	1	17	238
m	T	mT	M	25	st	d4	1	1	17	238
m	T	mT	M	25	st	d4	1	1	17	238
m	T	mT	M	25	st	d4	1	1	17	238
m	T	mT	M	25	st	d4	1	1	17	238
m	T	mT	F	25	st	d4	1	1	18	238
m	T	mT	M	25	st	d4	1	1	18	238
m	T	mT	M	25	st	d4	1	1	18	238
m	T	mT	M	25	st	d4	1	1	18	238
m	T	mT	F	25	st	d4	1	1	19	238
m	T	mT	F	25	st	d4	1	1	19	238
m	T	mT	F	25	st	d4	1	1	19	238
m	T	mT	F	25	st	d4	1	1	19	238
m	T	mT	F	25	st	d4	1	1	19	238
m	T	mT	M	25	st	d4	1	1	19	238
m	T	mT	M	25	st	d4	1	1	19	238
m	T	mT	M	25	st	d4	1	1	19	238
m	T	mT	M	25	st	d4	1	1	19	238
m	T	mT	M	25	st	d4	1	1	19	238
m	T	mT	F	25	st	d4	1	1	20	238
m	T	mT	F	25	st	d4	1	1	20	238
m	T	mT	F	25	st	d4	1	1	20	238
m	T	mT	F	25	st	d4	1	1	20	238
m	T	mT	F	25	st	d4	1	1	20	238
m	T	mT	F	25	st	d4	1	1	20	238
m	T	mT	F	25	st	d4	1	1	20	238
m	T	mT	M	25	st	d4	1	1	20	238
m	T	mT	M	25	st	d4	1	1	20	238
m	T	mT	M	25	st	d4	1	1	20	238
m	T	mT	M	25	st	d4	1	1	20	238
t	M	tM	F	25	st	d4	1	1	1	238
t	M	tM	F	25	st	d4	1	1	1	238
t	M	tM	F	25	st	d4	1	1	1	238
t	M	tM	F	25	st	d4	1	1	1	238
t	M	tM	F	25	st	d4	1	1	1	238
t	M	tM	F	25	st	d4	1	1	1	238
t	M	tM	F	25	st	d4	1	1	1	238
t	M	tM	F	25	st	d4	1	1	1	238
t	M	tM	F	25	st	d4	1	1	1	238
t	M	tM	M	25	st	d4	1	1	1	238
t	M	tM	M	25	st	d4	1	1	1	238
t	M	tM	M	25	st	d4	1	1	1	238
t	M	tM	M	25	st	d4	1	1	1	238
t	M	tM	M	25	st	d4	1	1	1	238
t	M	tM	M	25	st	d4	1	1	1	238
t	M	tM	M	25	st	d4	1	1	1	238
t	M	tM	M	25	st	d4	1	1	1	238
t	M	tM	M	25	st	d4	1	1	1	238
t	M	tM	M	25	st	d4	1	1	1	238
t	M	tM	F	25	st	d4	1	1	2	238
t	M	tM	F	25	st	d4	1	1	2	238
t	M	tM	F	25	st	d4	1	1	2	238
t	M	tM	F	25	st	d4	1	1	2	238
t	M	tM	F	25	st	d4	1	1	2	238
t	M	tM	M	25	st	d4	1	1	2	238
t	M	tM	M	25	st	d4	1	1	2	238
t	M	tM	M	25	st	d4	1	1	2	238
t	M	tM	F	25	st	d4	1	1	3	238
t	M	tM	F	25	st	d4	1	1	3	238
t	M	tM	F	25	st	d4	1	1	3	238
t	M	tM	F	25	st	d4	1	1	3	238
t	M	tM	F	25	st	d4	1	1	3	238
t	M	tM	F	25	st	d4	1	1	3	238
t	M	tM	F	25	st	d4	1	1	3	238
t	M	tM	M	25	st	d4	1	1	3	238
t	M	tM	M	25	st	d4	1	1	3	238
t	M	tM	M	25	st	d4	1	1	3	238
t	M	tM	M	25	st	d4	1	1	3	238
t	M	tM	M	25	st	d4	1	1	3	238
t	M	tM	M	25	st	d4	1	1	3	238
t	M	tM	F	25	st	d4	1	1	4	238
t	M	tM	F	25	st	d4	1	1	4	238
t	M	tM	F	25	st	d4	1	1	4	238
t	M	tM	F	25	st	d4	1	1	4	238
t	M	tM	F	25	st	d4	1	1	4	238
t	M	tM	F	25	st	d4	1	1	4	238
t	M	tM	F	25	st	d4	1	1	4	238
t	M	tM	M	25	st	d4	1	1	4	238
t	M	tM	M	25	st	d4	1	1	4	238
t	M	tM	M	25	st	d4	1	1	4	238
t	M	tM	M	25	st	d4	1	1	4	238
t	M	tM	F	25	st	d4	1	1	5	238
t	M	tM	F	25	st	d4	1	1	5	238
t	M	tM	F	25	st	d4	1	1	5	238
t	M	tM	F	25	st	d4	1	1	5	238
t	M	tM	F	25	st	d4	1	1	5	238
t	M	tM	F	25	st	d4	1	1	5	238
t	M	tM	M	25	st	d4	1	1	5	238
t	M	tM	M	25	st	d4	1	1	5	238
t	M	tM	M	25	st	d4	1	1	5	238
t	M	tM	M	25	st	d4	1	1	5	238
t	M	tM	M	25	st	d4	1	1	5	238
t	M	tM	M	25	st	d4	1	1	5	238
t	M	tM	M	25	st	d4	1	1	5	238
t	M	tM	M	25	st	d4	1	1	5	238
t	M	tM	M	25	st	d4	1	1	5	238
t	M	tM	F	25	st	d4	1	1	6	238
t	M	tM	F	25	st	d4	1	1	6	238
t	M	tM	F	25	st	d4	1	1	6	238
t	M	tM	F	25	st	d4	1	1	6	238
t	M	tM	F	25	st	d4	1	1	6	238
t	M	tM	F	25	st	d4	1	1	6	238
t	M	tM	F	25	st	d4	1	1	6	238
t	M	tM	F	25	st	d4	1	1	6	238
t	M	tM	F	25	st	d4	1	1	6	238
t	M	tM	F	25	st	d4	1	1	6	238
t	M	tM	M	25	st	d4	1	1	6	238
t	M	tM	M	25	st	d4	1	1	6	238
t	M	tM	M	25	st	d4	1	1	6	238
t	M	tM	M	25	st	d4	1	1	6	238
t	M	tM	M	25	st	d4	1	1	6	238
t	M	tM	F	25	st	d4	1	1	7	238
t	M	tM	F	25	st	d4	1	1	7	238
t	M	tM	F	25	st	d4	1	1	7	238
t	M	tM	F	25	st	d4	1	1	7	238
t	M	tM	F	25	st	d4	1	1	7	238
t	M	tM	F	25	st	d4	1	1	7	238
t	M	tM	F	25	st	d4	1	1	7	238
t	M	tM	F	25	st	d4	1	1	7	238
t	M	tM	F	25	st	d4	1	1	7	238
t	M	tM	F	25	st	d4	1	1	7	238
t	M	tM	M	25	st	d4	1	1	7	238
t	M	tM	M	25	st	d4	1	1	7	238
t	M	tM	M	25	st	d4	1	1	7	238
t	M	tM	M	25	st	d4	1	1	7	238
t	M	tM	M	25	st	d4	1	1	7	238
t	M	tM	M	25	st	d4	1	1	7	238
t	M	tM	M	25	st	d4	1	1	7	238
t	M	tM	F	25	st	d4	1	1	8	238
t	M	tM	F	25	st	d4	1	1	8	238
t	M	tM	F	25	st	d4	1	1	8	238
t	M	tM	M	25	st	d4	1	1	8	238
t	M	tM	M	25	st	d4	1	1	8	238
t	M	tM	M	25	st	d4	1	1	8	238
t	M	tM	F	25	st	d4	1	1	9	238
t	M	tM	F	25	st	d4	1	1	9	238
t	M	tM	F	25	st	d4	1	1	9	238
t	M	tM	M	25	st	d4	1	1	9	238
t	M	tM	M	25	st	d4	1	1	9	238
t	M	tM	M	25	st	d4	1	1	9	238
t	M	tM	M	25	st	d4	1	1	9	238
t	M	tM	F	25	st	d4	1	1	10	238
t	M	tM	F	25	st	d4	1	1	10	238
t	M	tM	F	25	st	d4	1	1	10	238
t	M	tM	F	25	st	d4	1	1	10	238
t	M	tM	F	25	st	d4	1	1	10	238
t	M	tM	F	25	st	d4	1	1	10	238
t	M	tM	M	25	st	d4	1	1	10	238
t	M	tM	M	25	st	d4	1	1	10	238
t	M	tM	M	25	st	d4	1	1	10	238
t	M	tM	M	25	st	d4	1	1	10	238
t	M	tM	F	25	st	d4	1	1	11	238
t	M	tM	M	25	st	d4	1	1	11	238
t	M	tM	M	25	st	d4	1	1	11	238
t	M	tM	M	25	st	d4	1	1	11	238
t	M	tM	M	25	st	d4	1	1	12	238
t	M	tM	M	25	st	d4	1	1	12	238
t	M	tM	M	25	st	d4	1	1	12	238
t	M	tM	M	25	st	d4	1	1	12	238
t	M	tM	M	25	st	d4	1	1	12	238
t	M	tM	M	25	st	d4	1	1	12	238
t	M	tM	F	25	st	d4	1	1	13	238
t	M	tM	F	25	st	d4	1	1	13	238
t	M	tM	F	25	st	d4	1	1	13	238
t	M	tM	F	25	st	d4	1	1	13	238
t	M	tM	M	25	st	d4	1	1	13	238
t	M	tM	M	25	st	d4	1	1	13	238
t	M	tM	M	25	st	d4	1	1	13	238
t	M	tM	M	25	st	d4	1	1	13	238
t	M	tM	F	25	st	d4	1	1	14	238
t	M	tM	F	25	st	d4	1	1	14	238
t	M	tM	F	25	st	d4	1	1	14	238
t	M	tM	M	25	st	d4	1	1	14	238
t	M	tM	M	25	st	d4	1	1	14	238
t	M	tM	M	25	st	d4	1	1	14	238
t	M	tM	M	25	st	d4	1	1	14	238
t	M	tM	M	25	st	d4	1	1	14	238
t	M	tM	M	25	st	d4	1	1	14	238
t	M	tM	F	25	st	d4	1	1	15	238
t	M	tM	F	25	st	d4	1	1	15	238
t	M	tM	M	25	st	d4	1	1	15	238
t	M	tM	M	25	st	d4	1	1	15	238
t	M	tM	M	25	st	d4	1	1	15	238
t	M	tM	M	25	st	d4	1	1	15	238
t	M	tM	M	25	st	d4	1	1	15	238
t	M	tM	M	25	st	d4	1	1	15	238
t	M	tM	M	25	st	d4	1	1	15	238
t	M	tM	M	25	st	d4	1	1	15	238
t	M	tM	F	25	st	d4	1	1	16	238
t	M	tM	F	25	st	d4	1	1	16	238
t	M	tM	F	25	st	d4	1	1	16	238
t	M	tM	F	25	st	d4	1	1	16	238
t	M	tM	F	25	st	d4	1	1	16	238
t	M	tM	M	25	st	d4	1	1	16	238
t	M	tM	M	25	st	d4	1	1	16	238
t	M	tM	F	25	st	d4	1	1	17	238
t	M	tM	F	25	st	d4	1	1	17	238
t	M	tM	F	25	st	d4	1	1	17	238
t	M	tM	F	25	st	d4	1	1	17	238
t	M	tM	F	25	st	d4	1	1	17	238
t	M	tM	M	25	st	d4	1	1	17	238
t	M	tM	M	25	st	d4	1	1	17	238
t	M	tM	M	25	st	d4	1	1	17	238
t	M	tM	M	25	st	d4	1	1	17	238
t	M	tM	M	25	st	d4	1	1	17	238
t	M	tM	M	25	st	d4	1	1	17	238
t	M	tM	M	25	st	d4	1	1	17	238
t	M	tM	M	25	st	d4	1	1	17	238
t	M	tM	M	25	st	d4	1	1	17	238
t	M	tM	F	25	st	d4	1	1	18	238
t	M	tM	F	25	st	d4	1	1	18	238
t	M	tM	F	25	st	d4	1	1	18	238
t	M	tM	F	25	st	d4	1	1	18	238
t	M	tM	F	25	st	d4	1	1	18	238
t	M	tM	M	25	st	d4	1	1	18	238
t	M	tM	M	25	st	d4	1	1	18	238
t	M	tM	M	25	st	d4	1	1	18	238
t	M	tM	M	25	st	d4	1	1	18	238
t	M	tM	M	25	st	d4	1	1	18	238
t	M	tM	M	25	st	d4	1	1	19	238
t	M	tM	M	25	st	d4	1	1	19	238
t	M	tM	F	25	st	d4	1	1	20	238
t	M	tM	F	25	st	d4	1	1	20	238
t	M	tM	F	25	st	d4	1	1	20	238
t	M	tM	M	25	st	d4	1	1	20	238
t	M	tM	M	25	st	d4	1	1	20	238
t	M	tM	M	25	st	d4	1	1	20	238
t	M	tM	M	25	st	d4	1	1	20	238
t	M	tM	M	25	st	d4	1	1	20	238
t	M	tM	M	25	st	d4	1	1	20	238
m	M	mM	F	25	st	d4	1	1	1	238
m	M	mM	F	25	st	d4	1	1	1	238
m	M	mM	F	25	st	d4	1	1	1	238
m	M	mM	F	25	st	d4	1	1	1	238
m	M	mM	F	25	st	d4	1	1	1	238
m	M	mM	F	25	st	d4	1	1	1	238
m	M	mM	F	25	st	d4	1	1	1	238
m	M	mM	F	25	st	d4	1	1	1	238
m	M	mM	F	25	st	d4	1	1	1	238
m	M	mM	M	25	st	d4	1	1	1	238
m	M	mM	M	25	st	d4	1	1	1	238
m	M	mM	M	25	st	d4	1	1	1	238
m	M	mM	M	25	st	d4	1	1	1	238
m	M	mM	M	25	st	d4	1	1	1	238
m	M	mM	M	25	st	d4	1	1	1	238
m	M	mM	M	25	st	d4	1	1	1	238
m	M	mM	M	25	st	d4	1	1	1	238
m	M	mM	M	25	st	d4	1	1	1	238
m	M	mM	M	25	st	d4	1	1	1	238
m	M	mM	M	25	st	d4	1	1	1	238
m	M	mM	M	25	st	d4	1	1	1	238
m	M	mM	M	25	st	d4	1	1	1	238
m	M	mM	M	25	st	d4	1	1	1	238
m	M	mM	M	25	st	d4	1	1	1	238
m	M	mM	M	25	st	d4	1	1	1	238
m	M	mM	M	25	st	d4	1	1	1	238
m	M	mM	F	25	st	d4	1	1	2	238
m	M	mM	F	25	st	d4	1	1	2	238
m	M	mM	F	25	st	d4	1	1	2	238
m	M	mM	F	25	st	d4	1	1	2	238
m	M	mM	F	25	st	d4	1	1	2	238
m	M	mM	M	25	st	d4	1	1	2	238
m	M	mM	M	25	st	d4	1	1	2	238
m	M	mM	M	25	st	d4	1	1	2	238
m	M	mM	M	25	st	d4	1	1	2	238
m	M	mM	M	25	st	d4	1	1	2	238
m	M	mM	M	25	st	d4	1	1	2	238
m	M	mM	M	25	st	d4	1	1	2	238
m	M	mM	F	25	st	d4	1	1	3	238
m	M	mM	F	25	st	d4	1	1	3	238
m	M	mM	F	25	st	d4	1	1	3	238
m	M	mM	F	25	st	d4	1	1	3	238
m	M	mM	F	25	st	d4	1	1	3	238
m	M	mM	F	25	st	d4	1	1	3	238
m	M	mM	M	25	st	d4	1	1	3	238
m	M	mM	M	25	st	d4	1	1	3	238
m	M	mM	M	25	st	d4	1	1	3	238
m	M	mM	M	25	st	d4	1	1	3	238
m	M	mM	M	25	st	d4	1	1	3	238
m	M	mM	M	25	st	d4	1	1	3	238
m	M	mM	M	25	st	d4	1	1	3	238
m	M	mM	M	25	st	d4	1	1	3	238
m	M	mM	F	25	st	d4	1	1	4	238
m	M	mM	F	25	st	d4	1	1	4	238
m	M	mM	F	25	st	d4	1	1	4	238
m	M	mM	F	25	st	d4	1	1	4	238
m	M	mM	F	25	st	d4	1	1	4	238
m	M	mM	F	25	st	d4	1	1	4	238
m	M	mM	F	25	st	d4	1	1	4	238
m	M	mM	F	25	st	d4	1	1	4	238
m	M	mM	M	25	st	d4	1	1	4	238
m	M	mM	M	25	st	d4	1	1	4	238
m	M	mM	M	25	st	d4	1	1	4	238
m	M	mM	M	25	st	d4	1	1	4	238
m	M	mM	M	25	st	d4	1	1	4	238
m	M	mM	F	25	st	d4	1	1	5	238
m	M	mM	F	25	st	d4	1	1	5	238
m	M	mM	F	25	st	d4	1	1	5	238
m	M	mM	F	25	st	d4	1	1	5	238
m	M	mM	M	25	st	d4	1	1	5	238
m	M	mM	M	25	st	d4	1	1	5	238
m	M	mM	M	25	st	d4	1	1	5	238
m	M	mM	M	25	st	d4	1	1	5	238
m	M	mM	M	25	st	d4	1	1	5	238
m	M	mM	M	25	st	d4	1	1	5	238
m	M	mM	M	25	st	d4	1	1	5	238
m	M	mM	M	25	st	d4	1	1	5	238
m	M	mM	F	25	st	d4	1	1	6	238
m	M	mM	F	25	st	d4	1	1	6	238
m	M	mM	F	25	st	d4	1	1	6	238
m	M	mM	F	25	st	d4	1	1	6	238
m	M	mM	M	25	st	d4	1	1	6	238
m	M	mM	M	25	st	d4	1	1	6	238
m	M	mM	M	25	st	d4	1	1	6	238
m	M	mM	M	25	st	d4	1	1	6	238
m	M	mM	M	25	st	d4	1	1	6	238
m	M	mM	M	25	st	d4	1	1	6	238
m	M	mM	M	25	st	d4	1	1	6	238
m	M	mM	M	25	st	d4	1	1	6	238
m	M	mM	M	25	st	d4	1	1	6	238
m	M	mM	F	25	st	d4	1	1	7	238
m	M	mM	F	25	st	d4	1	1	7	238
m	M	mM	F	25	st	d4	1	1	7	238
m	M	mM	M	25	st	d4	1	1	7	238
m	M	mM	M	25	st	d4	1	1	7	238
m	M	mM	M	25	st	d4	1	1	7	238
m	M	mM	M	25	st	d4	1	1	7	238
m	M	mM	M	25	st	d4	1	1	7	238
m	M	mM	M	25	st	d4	1	1	7	238
m	M	mM	M	25	st	d4	1	1	7	238
m	M	mM	M	25	st	d4	1	1	7	238
m	M	mM	M	25	st	d4	1	1	7	238
m	M	mM	M	25	st	d4	1	1	7	238
m	M	mM	M	25	st	d4	1	1	7	238
m	M	mM	M	25	st	d4	1	1	7	238
m	M	mM	F	25	st	d4	1	1	8	238
m	M	mM	M	25	st	d4	1	1	8	238
m	M	mM	M	25	st	d4	1	1	8	238
m	M	mM	F	25	st	d4	1	1	9	238
m	M	mM	F	25	st	d4	1	1	9	238
m	M	mM	F	25	st	d4	1	1	9	238
m	M	mM	F	25	st	d4	1	1	9	238
m	M	mM	F	25	st	d4	1	1	9	238
m	M	mM	F	25	st	d4	1	1	9	238
m	M	mM	M	25	st	d4	1	1	9	238
m	M	mM	M	25	st	d4	1	1	9	238
m	M	mM	F	25	st	d4	1	1	10	238
m	M	mM	M	25	st	d4	1	1	10	238
m	M	mM	M	25	st	d4	1	1	10	238
m	M	mM	M	25	st	d4	1	1	10	238
m	M	mM	M	25	st	d4	1	1	10	238
m	M	mM	M	25	st	d4	1	1	10	238
m	M	mM	M	25	st	d4	1	1	10	238
m	M	mM	M	25	st	d4	1	1	10	238
m	M	mM	M	25	st	d4	1	1	10	238
m	M	mM	M	25	st	d4	1	1	11	238
m	M	mM	M	25	st	d4	1	1	11	238
m	M	mM	F	25	st	d4	1	1	12	238
m	M	mM	F	25	st	d4	1	1	12	238
m	M	mM	M	25	st	d4	1	1	12	238
m	M	mM	M	25	st	d4	1	1	12	238
m	M	mM	M	25	st	d4	1	1	13	238
m	M	mM	M	25	st	d4	1	1	13	238
m	M	mM	M	25	st	d4	1	1	13	238
m	M	mM	M	25	st	d4	1	1	14	238
m	M	mM	M	25	st	d4	1	1	14	238
m	M	mM	M	25	st	d4	1	1	14	238
m	M	mM	M	25	st	d4	1	1	14	238
m	M	mM	M	25	st	d4	1	1	14	238
m	M	mM	M	25	st	d4	1	1	15	238
m	M	mM	M	25	st	d4	1	1	15	238
m	M	mM	M	25	st	d4	1	1	15	238
m	M	mM	M	25	st	d4	1	1	16	238
m	M	mM	M	25	st	d4	1	1	16	238
m	M	mM	F	25	st	d4	1	1	17	238
m	M	mM	F	25	st	d4	1	1	17	238
m	M	mM	F	25	st	d4	1	1	17	238
m	M	mM	M	25	st	d4	1	1	17	238
m	M	mM	M	25	st	d4	1	1	17	238
m	M	mM	F	25	st	d4	1	1	18	238
m	M	mM	M	25	st	d4	1	1	18	238
m	M	mM	M	25	st	d4	1	1	18	238
m	M	mM	M	25	st	d4	1	1	18	238
m	M	mM	M	25	st	d4	1	1	18	238
m	M	mM	M	25	st	d4	1	1	18	238
m	M	mM	F	25	st	d4	1	1	19	238
m	M	mM	F	25	st	d4	1	1	19	238
m	M	mM	M	25	st	d4	1	1	19	238
m	M	mM	M	25	st	d4	1	1	19	238
m	M	mM	M	25	st	d4	1	1	19	238
m	M	mM	M	25	st	d4	1	1	19	238
m	M	mM	M	25	st	d4	1	1	19	238
m	M	mM	M	25	st	d4	1	1	19	238
m	M	mM	F	25	st	d4	1	1	20	238
m	M	mM	F	25	st	d4	1	1	20	238
m	M	mM	F	25	st	d4	1	1	20	238
m	M	mM	F	25	st	d4	1	1	20	238
m	M	mM	F	25	st	d4	1	1	20	238
m	M	mM	M	25	st	d4	1	1	20	238
t	T	tT	M	25	st	d4	1	1	1	240
t	T	tT	M	25	st	d4	1	1	2	240
t	T	tT	M	25	st	d4	1	1	3	240
t	T	tT	M	25	st	d4	1	1	4	240
t	T	tT	M	25	st	d4	1	1	5	240
t	T	tT	F	25	st	d4	1	1	8	240
t	T	tT	M	25	st	d4	1	1	8	240
t	T	tT	M	25	st	d4	1	1	12	240
t	T	tT	M	25	st	d4	1	1	13	240
t	T	tT	M	25	st	d4	1	1	16	240
t	T	tT	M	25	st	d4	1	1	19	240
m	T	mT	F	25	st	d4	1	1	1	240
m	T	mT	F	25	st	d4	1	1	1	240
m	T	mT	F	25	st	d4	1	1	2	240
m	T	mT	F	25	st	d4	1	1	2	240
m	T	mT	F	25	st	d4	1	1	2	240
m	T	mT	F	25	st	d4	1	1	2	240
m	T	mT	F	25	st	d4	1	1	2	240
m	T	mT	F	25	st	d4	1	1	4	240
m	T	mT	M	25	st	d4	1	1	4	240
m	T	mT	M	25	st	d4	1	1	4	240
m	T	mT	F	25	st	d4	1	1	5	240
m	T	mT	M	25	st	d4	1	1	5	240
m	T	mT	M	25	st	d4	1	1	5	240
m	T	mT	M	25	st	d4	1	1	5	240
m	T	mT	M	25	st	d4	1	1	6	240
m	T	mT	M	25	st	d4	1	1	7	240
m	T	mT	M	25	st	d4	1	1	8	240
m	T	mT	F	25	st	d4	1	1	10	240
m	T	mT	F	25	st	d4	1	1	10	240
m	T	mT	M	25	st	d4	1	1	10	240
m	T	mT	M	25	st	d4	1	1	10	240
m	T	mT	F	25	st	d4	1	1	16	240
m	T	mT	M	25	st	d4	1	1	18	240
m	T	mT	F	25	st	d4	1	1	19	240
m	T	mT	M	25	st	d4	1	1	19	240
t	M	tM	F	25	st	d4	1	1	1	240
t	M	tM	M	25	st	d4	1	1	1	240
t	M	tM	M	25	st	d4	1	1	2	240
t	M	tM	M	25	st	d4	1	1	3	240
t	M	tM	F	25	st	d4	1	1	4	240
t	M	tM	M	25	st	d4	1	1	4	240
t	M	tM	M	25	st	d4	1	1	4	240
t	M	tM	F	25	st	d4	1	1	6	240
t	M	tM	M	25	st	d4	1	1	6	240
t	M	tM	M	25	st	d4	1	1	6	240
t	M	tM	M	25	st	d4	1	1	6	240
t	M	tM	F	25	st	d4	1	1	9	240
t	M	tM	M	25	st	d4	1	1	9	240
t	M	tM	M	25	st	d4	1	1	10	240
t	M	tM	M	25	st	d4	1	1	10	240
t	M	tM	M	25	st	d4	1	1	12	240
t	M	tM	F	25	st	d4	1	1	16	240
t	M	tM	F	25	st	d4	1	1	16	240
t	M	tM	M	25	st	d4	1	1	16	240
t	M	tM	M	25	st	d4	1	1	16	240
t	M	tM	M	25	st	d4	1	1	16	240
t	M	tM	M	25	st	d4	1	1	16	240
t	M	tM	M	25	st	d4	1	1	16	240
t	M	tM	M	25	st	d4	1	1	16	240
t	M	tM	M	25	st	d4	1	1	18	240
t	M	tM	M	25	st	d4	1	1	19	240
t	M	tM	M	25	st	d4	1	1	20	240
m	M	mM	F	25	st	d4	1	1	1	240
m	M	mM	M	25	st	d4	1	1	1	240
m	M	mM	M	25	st	d4	1	1	1	240
m	M	mM	F	25	st	d4	1	1	2	240
m	M	mM	M	25	st	d4	1	1	2	240
m	M	mM	M	25	st	d4	1	1	2	240
m	M	mM	M	25	st	d4	1	1	5	240
m	M	mM	M	25	st	d4	1	1	5	240
m	M	mM	M	25	st	d4	1	1	7	240
m	M	mM	M	25	st	d4	1	1	10	240
m	M	mM	F	25	st	d4	1	1	15	240
m	M	mM	M	25	st	d4	1	1	15	240
m	M	mM	M	25	st	d4	1	1	17	240
t	T	tT	M	25	st	d4	1	1	1	242
t	T	tT	F	25	st	d4	1	1	6	242
t	T	tT	M	25	st	d4	1	1	6	242
t	T	tT	M	25	st	d4	1	1	6	242
t	T	tT	F	25	st	d4	1	1	10	242
t	T	tT	F	25	st	d4	1	1	10	242
t	T	tT	M	25	st	d4	1	1	10	242
t	T	tT	M	25	st	d4	1	1	10	242
t	T	tT	M	25	st	d4	1	1	19	242
m	T	mT	M	25	st	d4	1	1	1	242
m	T	mT	M	25	st	d4	1	1	3	242
m	T	mT	M	25	st	d4	1	1	3	242
m	T	mT	M	25	st	d4	1	1	5	242
t	M	tM	M	25	st	d4	1	1	5	242
t	M	tM	F	25	st	d4	1	1	7	242
t	M	tM	F	25	st	d4	1	1	10	242
t	M	tM	M	25	st	d4	1	1	11	242
t	M	tM	M	25	st	d4	1	1	11	242
t	M	tM	M	25	st	d4	1	1	14	242
t	M	tM	M	25	st	d4	1	1	14	242
t	M	tM	M	25	st	d4	1	1	16	242
t	M	tM	M	25	st	d4	1	1	17	242
t	M	tM	M	25	st	d4	1	1	19	242
m	M	mM	M	25	st	d4	1	1	3	242
m	M	mM	M	25	st	d4	1	1	3	242
m	M	mM	M	25	st	d4	1	1	11	242
m	M	mM	M	25	st	d4	1	1	15	242
m	M	mM	M	25	st	d4	1	1	18	242
t	T	tT	M	25	st	d4	1	1	8	244
m	T	mT	M	25	st	d4	1	1	10	244
m	T	mT	M	25	st	d4	1	1	18	244
t	M	tM	F	25	st	d4	1	1	1	244
t	M	tM	F	25	st	d4	1	1	1	244
t	M	tM	M	25	st	d4	1	1	11	244
t	M	tM	M	25	st	d4	1	1	11	244
t	M	tM	M	25	st	d4	1	1	15	244
t	T	tT	M	25	st	d4	1	1	2	246
t	T	tT	M	25	st	d4	1	1	6	246
t	T	tT	M	25	st	d4	1	1	7	246
m	T	mT	M	25	st	d4	1	1	3	246
m	T	mT	M	25	st	d4	1	1	7	246
t	M	tM	M	25	st	d4	1	1	10	246
t	M	tM	F	25	st	d4	1	1	16	246
m	M	mM	M	25	st	d4	1	1	1	246
m	M	mM	M	25	st	d4	1	1	2	246
m	M	mM	M	25	st	d4	1	1	4	246
m	M	mM	M	25	st	d4	1	1	4	246
m	M	mM	M	25	st	d4	1	1	5	246
m	M	mM	M	25	st	d4	1	1	7	246
m	M	mM	M	25	st	d4	1	1	10	246
m	M	mM	M	25	st	d4	1	1	10	246
t	T	tT	M	25	st	d4	1	1	2	262
t	T	tT	F	25	st	d4	1	1	5	262
t	T	tT	M	25	st	d4	1	1	6	262
t	T	tT	M	25	st	d4	1	1	8	262
t	T	tT	F	25	st	d4	1	1	10	262
t	T	tT	M	25	st	d4	1	1	10	262
t	T	tT	M	25	st	d4	1	1	14	262
t	T	tT	M	25	st	d4	1	1	15	262
m	T	mT	M	25	st	d4	1	1	3	262
m	T	mT	M	25	st	d4	1	1	7	262
m	T	mT	M	25	st	d4	1	1	10	262
m	T	mT	M	25	st	d4	1	1	13	262
m	T	mT	F	25	st	d4	1	1	16	262
m	T	mT	F	25	st	d4	1	1	19	262
t	M	tM	M	25	st	d4	1	1	1	262
t	M	tM	M	25	st	d4	1	1	1	262
t	M	tM	M	25	st	d4	1	1	1	262
t	M	tM	M	25	st	d4	1	1	1	262
t	M	tM	M	25	st	d4	1	1	2	262
t	M	tM	F	25	st	d4	1	1	3	262
t	M	tM	M	25	st	d4	1	1	3	262
t	M	tM	M	25	st	d4	1	1	3	262
t	M	tM	M	25	st	d4	1	1	5	262
t	M	tM	F	25	st	d4	1	1	6	262
t	M	tM	M	25	st	d4	1	1	6	262
t	M	tM	F	25	st	d4	1	1	7	262
t	M	tM	M	25	st	d4	1	1	7	262
t	M	tM	M	25	st	d4	1	1	8	262
t	M	tM	M	25	st	d4	1	1	8	262
t	M	tM	F	25	st	d4	1	1	12	262
t	M	tM	F	25	st	d4	1	1	12	262
t	M	tM	M	25	st	d4	1	1	13	262
t	M	tM	M	25	st	d4	1	1	19	262
t	M	tM	F	25	st	d4	1	1	20	262
t	M	tM	M	25	st	d4	1	1	20	262
m	M	mM	F	25	st	d4	1	1	3	262
m	M	mM	M	25	st	d4	1	1	8	262
*dashed out cells are the result of step-wise model simplification
* letters in superscript indicate the multicomparison
Statistics									n	development time (hours)
mean ± s.e.m.							F	tT	280	224.243 ± 0.591a
								mT	228	225.737 ± 0.665a
								tM	227	229.401 ± 0.722b
								mM	206	224.757 ± 0.667a
							M	tT	202	230.505 ± 0.789a
								mT	177	232.192 ± 0.761a
								tM	181	237.956 ± 0.727b
								mM	224	230.955 ± 0.673a
							transf			none
							:mtDNA			F(1,1705)=26.62, P=2.759e-07 ***
Linear mixed model fixed-effects: mtDNA + nDNA + sex + interactions random-effects: day + pop + batch + vial							:nDNA			F(1,1703.9)=28.43, P=1.100e-07 ***
							:sex			F(1,1702)=204.64, P< 2.2e-16 ***
							:mtDNA:nDNA			F(1,1704.2)=58.21, P=3.890e-14 ***
							:mtDNA:sex			F(1,1702.1)=2.5, P=0.11
							:nDNA:sex			F(1,1703.7)=0.69, P=0.4
							:mtDNA:nDNA:sex			/
effect size (partial η2) 0.01-0.05: Small 0.06-0.13: Medium ≥0.14: Large							:mtDNA			0.0153759
							:nDNA			0.0164124
							:sex			0.10733
							:mtDNA:nDNA			0.0330295
							:mtDNA:sex			0.00146861
							:nDNA:sex			0.000405338
							:mtDNA:nDNA:sex			/
final model										lmer(var ~ mt+nu+sex + mt:nu + mt:sex + nu:sex + (1|vial))
							Multicomparison			:mtDNA:nDNA
										tT-mT, P=0.14
										tT-tM, P< 2e-16 ***
										tT-mM, P=0.4
										mT-tM, P=5.11e-11 ***
										mT-mM, P=0.4
										tM-mM, P=9.21e-14 ***
										hommel
							Multicomparison by nDNA			:mtDNA|nDNA
										T, t-m, P=0.079 .
										M, t-m, P<0.0001 ***
										tukey
							Multicomparison by nDNA and sex			:mtDNA|nDNA:sex
										Female T, t-m, P=0.0134 *
										Female M, t-m, P<0.0001 ***
										Male T, t-m, P=0.62
										Male M, t-m, P<0.0001 ***
										tukey

## Sheet: Table_s9-dev-surv
Table s9
mtDNA	nDNA	strain	temp	diet	day	pop	batch	vial	dummy	survival (adults · eggs-1) %
t	T	tT	25	st	d4	1	1	1	1	76.6667
t	T	tT	25	st	d4	1	1	2	2	73.3333
t	T	tT	25	st	d4	1	1	3	3	76.6667
t	T	tT	25	st	d4	1	1	4	4	100
t	T	tT	25	st	d4	1	1	5	5	73.3333
t	T	tT	25	st	d4	1	1	6	6	76.6667
t	T	tT	25	st	d4	1	1	7	7	73.3333
t	T	tT	25	st	d4	1	1	8	8	96.6667
t	T	tT	25	st	d4	1	1	9	9	70
t	T	tT	25	st	d4	1	1	10	10	73.3333
t	T	tT	25	st	d4	1	1	11	11	86.6667
t	T	tT	25	st	d4	1	1	12	12	83.3333
t	T	tT	25	st	d4	1	1	13	13	80
t	T	tT	25	st	d4	1	1	14	14	70
t	T	tT	25	st	d4	1	1	15	15	86.6667
t	T	tT	25	st	d4	1	1	16	16	66.6667
t	T	tT	25	st	d4	1	1	17	17	70
t	T	tT	25	st	d4	1	1	18	18	100
t	T	tT	25	st	d4	1	1	19	19	90
t	T	tT	25	st	d4	1	1	20	20	66.6667
m	T	mT	25	st	d4	1	1	1	21	86.6667
m	T	mT	25	st	d4	1	1	2	22	66.6667
m	T	mT	25	st	d4	1	1	3	23	63.3333
m	T	mT	25	st	d4	1	1	4	24	90
m	T	mT	25	st	d4	1	1	5	25	76.6667
m	T	mT	25	st	d4	1	1	6	26	53.3333
m	T	mT	25	st	d4	1	1	7	27	90
m	T	mT	25	st	d4	1	1	8	28	56.6667
m	T	mT	25	st	d4	1	1	9	29	40
m	T	mT	25	st	d4	1	1	10	30	76.6667
m	T	mT	25	st	d4	1	1	11	31	53.3333
m	T	mT	25	st	d4	1	1	12	32	50
m	T	mT	25	st	d4	1	1	13	33	56.6667
m	T	mT	25	st	d4	1	1	14	34	70
m	T	mT	25	st	d4	1	1	15	35	60
m	T	mT	25	st	d4	1	1	16	36	50
m	T	mT	25	st	d4	1	1	17	37	83.3333
m	T	mT	25	st	d4	1	1	18	38	70
m	T	mT	25	st	d4	1	1	19	39	83.3333
m	T	mT	25	st	d4	1	1	20	40	73.3333
t	M	tM	25	st	d4	1	1	1	41	100
t	M	tM	25	st	d4	1	1	2	42	46.6667
t	M	tM	25	st	d4	1	1	3	43	66.6667
t	M	tM	25	st	d4	1	1	4	44	46.6667
t	M	tM	25	st	d4	1	1	5	45	70
t	M	tM	25	st	d4	1	1	6	46	80
t	M	tM	25	st	d4	1	1	7	47	73.3333
t	M	tM	25	st	d4	1	1	8	48	53.3333
t	M	tM	25	st	d4	1	1	9	49	56.6667
t	M	tM	25	st	d4	1	1	10	50	53.3333
t	M	tM	25	st	d4	1	1	11	51	50
t	M	tM	25	st	d4	1	1	12	52	70
t	M	tM	25	st	d4	1	1	13	53	70
t	M	tM	25	st	d4	1	1	14	54	66.6667
t	M	tM	25	st	d4	1	1	15	55	76.6667
t	M	tM	25	st	d4	1	1	16	56	93.3333
t	M	tM	25	st	d4	1	1	17	57	80
t	M	tM	25	st	d4	1	1	18	58	66.6667
t	M	tM	25	st	d4	1	1	19	59	53.3333
t	M	tM	25	st	d4	1	1	20	60	83.3333
m	M	mM	25	st	d4	1	1	1	61	100
m	M	mM	25	st	d4	1	1	2	62	83.3333
m	M	mM	25	st	d4	1	1	3	63	83.3333
m	M	mM	25	st	d4	1	1	4	64	90
m	M	mM	25	st	d4	1	1	5	65	86.6667
m	M	mM	25	st	d4	1	1	6	66	83.3333
m	M	mM	25	st	d4	1	1	7	67	70
m	M	mM	25	st	d4	1	1	8	68	23.3333
m	M	mM	25	st	d4	1	1	9	69	73.3333
m	M	mM	25	st	d4	1	1	10	70	100
m	M	mM	25	st	d4	1	1	11	71	46.6667
m	M	mM	25	st	d4	1	1	12	72	100
m	M	mM	25	st	d4	1	1	13	73	66.6667
m	M	mM	25	st	d4	1	1	14	74	76.6667
m	M	mM	25	st	d4	1	1	15	75	56.6667
m	M	mM	25	st	d4	1	1	16	76	13.3333
m	M	mM	25	st	d4	1	1	17	77	70
m	M	mM	25	st	d4	1	1	18	78	50
m	M	mM	25	st	d4	1	1	19	79	66.6667
m	M	mM	25	st	d4	1	1	20	80	56.6667
*dashed out cells are the result of step-wise model simplification
* letters in superscript indicate the multicomparison
Statistics								strain	n	survival (adults · eggs-1) %
mean ± s.e.m.								tT	20	79.5 ± 2.373
								mT	20	67.5 ± 3.315
								tM	20	67.833 ± 3.371
								mM	20	69.833 ± 5.301
							transf			none
Generalized linear mixed model fixed-effects: mtDNA + nDNA + interaction random-effects: day + pop + batch + vial							:mtDNA			X2=5.27, P=0.02159 *
							:nDNA			X2=4.76, P=0.02907 *
							:mtDNA:nDNA			X2=4.34, P=0.03709 *
							distribution			Binomial
final model										glmer(cbind(adults, fail)~mt*nu + (1|vial) + (1|dummy))
							Multicomparison			:mtDNA:nDNA
										tT-mT, P=0.0872 ·
										tT-tM, P=0.0872 ·
										tT-mM, P=0.2554
										mT-tM, P=0.9086
										mT-mM, P=0.6201
										tM-mM, P=0.6201
										BH
							Multicomparison by nDNA			:mtDNA|nDNA
										T, t-m, P=0.0216 *
										M, t-m, P=0.5167
										hommel

## Sheet: Table_s10-heat
Table s10
mtDNA	nDNA	strain	sex	temp	diet	day	pop	batch	run	subject	heat tolerance (min)
t	T	tT	F	25	st	d4	1	1	1	1	12.6
t	T	tT	F	25	st	d4	1	1	1	2	19.6667
t	T	tT	F	25	st	d4	1	1	1	3	29.0333
t	T	tT	F	25	st	d4	1	1	1	4	22.25
t	T	tT	F	25	st	d4	1	1	1	5	18.2333
t	T	tT	F	25	st	d4	1	1	1	6	14.6
t	T	tT	F	25	st	d4	1	1	1	7	12.0167
t	T	tT	F	25	st	d4	1	1	1	8	32.3167
t	T	tT	F	25	st	d4	1	1	1	9	7.28333
t	T	tT	F	25	st	d4	1	1	1	10	14.3667
t	T	tT	M	25	st	d4	1	1	1	1	25.7167
t	T	tT	M	25	st	d4	1	1	1	2	17.2
t	T	tT	M	25	st	d4	1	1	1	3	28.0667
t	T	tT	M	25	st	d4	1	1	1	4	28.1667
t	T	tT	M	25	st	d4	1	1	1	5	23.0833
t	T	tT	M	25	st	d4	1	1	1	6	35.9333
t	T	tT	M	25	st	d4	1	1	1	7	21.5
t	T	tT	M	25	st	d4	1	1	1	8	28.65
t	T	tT	M	25	st	d4	1	1	1	9	13.5833
t	T	tT	M	25	st	d4	1	1	1	10	22.4833
m	T	mT	F	25	st	d4	1	1	1	1	14.7667
m	T	mT	F	25	st	d4	1	1	1	2	12.7167
m	T	mT	F	25	st	d4	1	1	1	3	30.3833
m	T	mT	F	25	st	d4	1	1	1	4	9.75
m	T	mT	F	25	st	d4	1	1	1	5	13.8333
m	T	mT	F	25	st	d4	1	1	1	6	15.6667
m	T	mT	F	25	st	d4	1	1	1	7	19.5833
m	T	mT	F	25	st	d4	1	1	1	8	23.6667
m	T	mT	F	25	st	d4	1	1	1	9	14.7167
m	T	mT	F	25	st	d4	1	1	1	10	15.6833
m	T	mT	M	25	st	d4	1	1	1	1	15.2
m	T	mT	M	25	st	d4	1	1	1	2	20.25
m	T	mT	M	25	st	d4	1	1	1	3	18.9667
m	T	mT	M	25	st	d4	1	1	1	4	22.0833
m	T	mT	M	25	st	d4	1	1	1	5	36.95
m	T	mT	M	25	st	d4	1	1	1	6	36.9333
m	T	mT	M	25	st	d4	1	1	1	7	27.1167
m	T	mT	M	25	st	d4	1	1	1	8	18.8167
m	T	mT	M	25	st	d4	1	1	1	9	36.0667
m	T	mT	M	25	st	d4	1	1	1	10	14.2
t	M	tM	F	25	st	d4	1	1	1	1	14.1667
t	M	tM	F	25	st	d4	1	1	1	2	13.95
t	M	tM	F	25	st	d4	1	1	1	3	24.4667
t	M	tM	F	25	st	d4	1	1	1	4	12.55
t	M	tM	F	25	st	d4	1	1	1	5	8.91667
t	M	tM	F	25	st	d4	1	1	1	6	19.85
t	M	tM	F	25	st	d4	1	1	1	7	8.83333
t	M	tM	F	25	st	d4	1	1	1	8	14.1
t	M	tM	F	25	st	d4	1	1	1	9	14.85
t	M	tM	F	25	st	d4	1	1	1	10	10.8333
t	M	tM	M	25	st	d4	1	1	1	1	19.4667
t	M	tM	M	25	st	d4	1	1	1	2	14.9167
t	M	tM	M	25	st	d4	1	1	1	3	12.4667
t	M	tM	M	25	st	d4	1	1	1	4	24.65
t	M	tM	M	25	st	d4	1	1	1	5	13.65
t	M	tM	M	25	st	d4	1	1	1	6	22.9667
t	M	tM	M	25	st	d4	1	1	1	7	27.9833
t	M	tM	M	25	st	d4	1	1	1	8	17.8
t	M	tM	M	25	st	d4	1	1	1	9	17.9333
t	M	tM	M	25	st	d4	1	1	1	10	17.0333
m	M	mM	F	25	st	d4	1	1	1	1	20.7
m	M	mM	F	25	st	d4	1	1	1	2	21.0833
m	M	mM	F	25	st	d4	1	1	1	3	19.4
m	M	mM	F	25	st	d4	1	1	1	4	23.2167
m	M	mM	F	25	st	d4	1	1	1	5	15.35
m	M	mM	F	25	st	d4	1	1	1	6	26.85
m	M	mM	F	25	st	d4	1	1	1	7	13.5167
m	M	mM	F	25	st	d4	1	1	1	8	22.65
m	M	mM	F	25	st	d4	1	1	1	9	14.5
m	M	mM	F	25	st	d4	1	1	1	10	13.1833
m	M	mM	M	25	st	d4	1	1	1	1	20.3
m	M	mM	M	25	st	d4	1	1	1	2	18.8667
m	M	mM	M	25	st	d4	1	1	1	3	14.9667
m	M	mM	M	25	st	d4	1	1	1	4	36.9333
m	M	mM	M	25	st	d4	1	1	1	5	11.8333
m	M	mM	M	25	st	d4	1	1	1	6	29.7
m	M	mM	M	25	st	d4	1	1	1	7	17.2833
m	M	mM	M	25	st	d4	1	1	1	8	20.8833
m	M	mM	M	25	st	d4	1	1	1	9	26.3833
m	M	mM	M	25	st	d4	1	1	1	10	13.8833
t	T	tT	F	25	st	d4	1	1	2	11	13.8333
t	T	tT	F	25	st	d4	1	1	2	12	29.8
t	T	tT	F	25	st	d4	1	1	2	13	20.7833
t	T	tT	F	25	st	d4	1	1	2	14	14.1167
t	T	tT	F	25	st	d4	1	1	2	15	19.2833
t	T	tT	F	25	st	d4	1	1	2	16	12.4833
t	T	tT	F	25	st	d4	1	1	2	17	14.0333
t	T	tT	F	25	st	d4	1	1	2	18	15.4667
t	T	tT	F	25	st	d4	1	1	2	19	20.3167
t	T	tT	F	25	st	d4	1	1	2	20	18.8167
t	T	tT	M	25	st	d4	1	1	2	11	21.8333
t	T	tT	M	25	st	d4	1	1	2	12	26.5167
t	T	tT	M	25	st	d4	1	1	2	13	11.95
t	T	tT	M	25	st	d4	1	1	2	14	27.0667
t	T	tT	M	25	st	d4	1	1	2	15	25.7833
t	T	tT	M	25	st	d4	1	1	2	16	20.2833
t	T	tT	M	25	st	d4	1	1	2	17	13.9833
t	T	tT	M	25	st	d4	1	1	2	18	28.5667
t	T	tT	M	25	st	d4	1	1	2	19	25.6333
t	T	tT	M	25	st	d4	1	1	2	20	26
m	T	mT	F	25	st	d4	1	1	2	11	16
m	T	mT	F	25	st	d4	1	1	2	12	24.2167
m	T	mT	F	25	st	d4	1	1	2	13	14.8
m	T	mT	F	25	st	d4	1	1	2	14	18.3
m	T	mT	F	25	st	d4	1	1	2	15	13.5167
m	T	mT	F	25	st	d4	1	1	2	16	10.9833
m	T	mT	F	25	st	d4	1	1	2	17	14.6333
m	T	mT	F	25	st	d4	1	1	2	18	18.55
m	T	mT	F	25	st	d4	1	1	2	19	26.1
m	T	mT	F	25	st	d4	1	1	2	20	23.6333
m	T	mT	M	25	st	d4	1	1	2	11	20.3
m	T	mT	M	25	st	d4	1	1	2	12	22.0167
m	T	mT	M	25	st	d4	1	1	2	13	22.7667
m	T	mT	M	25	st	d4	1	1	2	14	26.3833
m	T	mT	M	25	st	d4	1	1	2	15	21.1833
m	T	mT	M	25	st	d4	1	1	2	16	16.1333
m	T	mT	M	25	st	d4	1	1	2	17	15.0167
m	T	mT	M	25	st	d4	1	1	2	18	29.8
m	T	mT	M	25	st	d4	1	1	2	19	20.3833
m	T	mT	M	25	st	d4	1	1	2	20	22.5333
t	M	tM	F	25	st	d4	1	1	2	11	24.0333
t	M	tM	F	25	st	d4	1	1	2	12	13.9167
t	M	tM	F	25	st	d4	1	1	2	13	15.8
t	M	tM	F	25	st	d4	1	1	2	14	12.5
t	M	tM	F	25	st	d4	1	1	2	15	19.2167
t	M	tM	F	25	st	d4	1	1	2	16	11.5833
t	M	tM	F	25	st	d4	1	1	2	17	14.0833
t	M	tM	F	25	st	d4	1	1	2	18	9.98333
t	M	tM	F	25	st	d4	1	1	2	19	24.3833
t	M	tM	F	25	st	d4	1	1	2	20	13.0333
t	M	tM	M	25	st	d4	1	1	2	11	22.9167
t	M	tM	M	25	st	d4	1	1	2	12	26.25
t	M	tM	M	25	st	d4	1	1	2	13	12.9333
t	M	tM	M	25	st	d4	1	1	2	14	25.0833
t	M	tM	M	25	st	d4	1	1	2	15	18.9333
t	M	tM	M	25	st	d4	1	1	2	16	8.7
t	M	tM	M	25	st	d4	1	1	2	17	24.8
t	M	tM	M	25	st	d4	1	1	2	18	23.1833
t	M	tM	M	25	st	d4	1	1	2	19	21.5167
t	M	tM	M	25	st	d4	1	1	2	20	15.6667
m	M	mM	F	25	st	d4	1	1	2	11	13.2667
m	M	mM	F	25	st	d4	1	1	2	12	13.0667
m	M	mM	F	25	st	d4	1	1	2	13	14.7333
m	M	mM	F	25	st	d4	1	1	2	14	9.55
m	M	mM	F	25	st	d4	1	1	2	15	17.25
m	M	mM	F	25	st	d4	1	1	2	16	12.3167
m	M	mM	F	25	st	d4	1	1	2	17	14.5667
m	M	mM	F	25	st	d4	1	1	2	18	7.91667
m	M	mM	F	25	st	d4	1	1	2	19	3.41667
m	M	mM	F	25	st	d4	1	1	2	20	13.55
m	M	mM	M	25	st	d4	1	1	2	11	29.8
m	M	mM	M	25	st	d4	1	1	2	12	29.8
m	M	mM	M	25	st	d4	1	1	2	13	14.3667
m	M	mM	M	25	st	d4	1	1	2	14	29.0167
m	M	mM	M	25	st	d4	1	1	2	15	27.6
m	M	mM	M	25	st	d4	1	1	2	16	13.1333
m	M	mM	M	25	st	d4	1	1	2	17	17.5167
m	M	mM	M	25	st	d4	1	1	2	18	23.05
m	M	mM	M	25	st	d4	1	1	2	19	22.25
m	M	mM	M	25	st	d4	1	1	2	20	29.8
t	T	tT	F	25	st	d4	1	1	3	21	25.5667
t	T	tT	F	25	st	d4	1	1	3	22	11.2167
t	T	tT	F	25	st	d4	1	1	3	23	22.6667
t	T	tT	F	25	st	d4	1	1	3	24	34
t	T	tT	F	25	st	d4	1	1	3	25	32.8667
t	T	tT	F	25	st	d4	1	1	3	26	21.4833
t	T	tT	F	25	st	d4	1	1	3	27	15.2833
t	T	tT	F	25	st	d4	1	1	3	28	11.0333
t	T	tT	F	25	st	d4	1	1	3	29	24.7167
t	T	tT	F	25	st	d4	1	1	3	30	13.5333
t	T	tT	M	25	st	d4	1	1	3	21	28.55
t	T	tT	M	25	st	d4	1	1	3	22	13.15
t	T	tT	M	25	st	d4	1	1	3	23	26.7333
t	T	tT	M	25	st	d4	1	1	3	24	32.9833
t	T	tT	M	25	st	d4	1	1	3	25	25.6167
t	T	tT	M	25	st	d4	1	1	3	26	16.5
t	T	tT	M	25	st	d4	1	1	3	27	29.7
t	T	tT	M	25	st	d4	1	1	3	28	24.9667
t	T	tT	M	25	st	d4	1	1	3	29	22.9833
t	T	tT	M	25	st	d4	1	1	3	30	30.3333
m	T	mT	F	25	st	d4	1	1	3	21	16.3
m	T	mT	F	25	st	d4	1	1	3	22	9.36667
m	T	mT	F	25	st	d4	1	1	3	23	26.2833
m	T	mT	F	25	st	d4	1	1	3	24	29.6333
m	T	mT	F	25	st	d4	1	1	3	25	13.7667
m	T	mT	F	25	st	d4	1	1	3	26	20.5
m	T	mT	F	25	st	d4	1	1	3	27	14.2667
m	T	mT	F	25	st	d4	1	1	3	28	28.1167
m	T	mT	F	25	st	d4	1	1	3	29	12.9167
m	T	mT	F	25	st	d4	1	1	3	30	22.3333
m	T	mT	M	25	st	d4	1	1	3	21	24.3667
m	T	mT	M	25	st	d4	1	1	3	22	13.3333
m	T	mT	M	25	st	d4	1	1	3	23	17.9667
m	T	mT	M	25	st	d4	1	1	3	24	20.9333
m	T	mT	M	25	st	d4	1	1	3	25	11.8167
m	T	mT	M	25	st	d4	1	1	3	26	32.1833
m	T	mT	M	25	st	d4	1	1	3	27	10.4667
m	T	mT	M	25	st	d4	1	1	3	28	20.45
m	T	mT	M	25	st	d4	1	1	3	29	19.85
m	T	mT	M	25	st	d4	1	1	3	30	27.4333
t	M	tM	F	25	st	d4	1	1	3	21	25.4
t	M	tM	F	25	st	d4	1	1	3	22	16.1333
t	M	tM	F	25	st	d4	1	1	3	23	15.35
t	M	tM	F	25	st	d4	1	1	3	24	16.25
t	M	tM	F	25	st	d4	1	1	3	25	10.65
t	M	tM	F	25	st	d4	1	1	3	26	13.95
t	M	tM	F	25	st	d4	1	1	3	27	10.5333
t	M	tM	F	25	st	d4	1	1	3	28	12.45
t	M	tM	F	25	st	d4	1	1	3	29	13.3833
t	M	tM	F	25	st	d4	1	1	3	30	19.2333
t	M	tM	M	25	st	d4	1	1	3	21	9.6
t	M	tM	M	25	st	d4	1	1	3	22	29.4333
t	M	tM	M	25	st	d4	1	1	3	23	15
t	M	tM	M	25	st	d4	1	1	3	24	32.4333
t	M	tM	M	25	st	d4	1	1	3	25	10.2667
t	M	tM	M	25	st	d4	1	1	3	26	14.3667
t	M	tM	M	25	st	d4	1	1	3	27	32.1333
t	M	tM	M	25	st	d4	1	1	3	28	21.6833
t	M	tM	M	25	st	d4	1	1	3	29	33.7333
t	M	tM	M	25	st	d4	1	1	3	30	25.9167
m	M	mM	F	25	st	d4	1	1	3	21	10.4833
m	M	mM	F	25	st	d4	1	1	3	22	14.1667
m	M	mM	F	25	st	d4	1	1	3	23	13.1167
m	M	mM	F	25	st	d4	1	1	3	24	10.85
m	M	mM	F	25	st	d4	1	1	3	25	13.6
m	M	mM	F	25	st	d4	1	1	3	26	15.15
m	M	mM	F	25	st	d4	1	1	3	27	16.4333
m	M	mM	F	25	st	d4	1	1	3	28	14.1333
m	M	mM	F	25	st	d4	1	1	3	29	15.85
m	M	mM	F	25	st	d4	1	1	3	30	12.6333
m	M	mM	M	25	st	d4	1	1	3	21	15.55
m	M	mM	M	25	st	d4	1	1	3	22	25.85
m	M	mM	M	25	st	d4	1	1	3	23	27.4667
m	M	mM	M	25	st	d4	1	1	3	24	28.6167
m	M	mM	M	25	st	d4	1	1	3	25	30.2667
m	M	mM	M	25	st	d4	1	1	3	26	26.4333
m	M	mM	M	25	st	d4	1	1	3	27	14.5667
m	M	mM	M	25	st	d4	1	1	3	28	11.4333
m	M	mM	M	25	st	d4	1	1	3	29	24.5667
m	M	mM	M	25	st	d4	1	1	3	30	20.3667
t	T	tT	F	25	st	d4	1	2	4	31	15.7167
t	T	tT	F	25	st	d4	1	2	4	32	23.1
t	T	tT	F	25	st	d4	1	2	4	33	10.3833
t	T	tT	F	25	st	d4	1	2	4	34	26.3833
t	T	tT	F	25	st	d4	1	2	4	35	13.7833
t	T	tT	F	25	st	d4	1	2	4	36	14.2167
t	T	tT	F	25	st	d4	1	2	4	37	17.0833
t	T	tT	F	25	st	d4	1	2	4	38	24.8667
t	T	tT	F	25	st	d4	1	2	4	39	22.2
t	T	tT	F	25	st	d4	1	2	4	40	13.3667
t	T	tT	M	25	st	d4	1	2	4	31	24.3833
t	T	tT	M	25	st	d4	1	2	4	32	24.1
t	T	tT	M	25	st	d4	1	2	4	33	12.8833
t	T	tT	M	25	st	d4	1	2	4	34	37
t	T	tT	M	25	st	d4	1	2	4	35	14.1667
t	T	tT	M	25	st	d4	1	2	4	36	12.3667
t	T	tT	M	25	st	d4	1	2	4	37	24.5167
t	T	tT	M	25	st	d4	1	2	4	38	25.5833
t	T	tT	M	25	st	d4	1	2	4	39	28.5
t	T	tT	M	25	st	d4	1	2	4	40	10.8167
m	T	mT	F	25	st	d4	1	2	4	31	29.3333
m	T	mT	F	25	st	d4	1	2	4	32	23.1833
m	T	mT	F	25	st	d4	1	2	4	33	22.6167
m	T	mT	F	25	st	d4	1	2	4	34	19.8667
m	T	mT	F	25	st	d4	1	2	4	35	20.5833
m	T	mT	F	25	st	d4	1	2	4	36	26.1333
m	T	mT	F	25	st	d4	1	2	4	37	19.95
m	T	mT	F	25	st	d4	1	2	4	38	22.8833
m	T	mT	F	25	st	d4	1	2	4	39	21.9333
m	T	mT	F	25	st	d4	1	2	4	40	15.25
m	T	mT	M	25	st	d4	1	2	4	31	18.3
m	T	mT	M	25	st	d4	1	2	4	32	23.7167
m	T	mT	M	25	st	d4	1	2	4	33	27.0333
m	T	mT	M	25	st	d4	1	2	4	34	28.1333
m	T	mT	M	25	st	d4	1	2	4	35	24.5667
m	T	mT	M	25	st	d4	1	2	4	36	26.25
m	T	mT	M	25	st	d4	1	2	4	37	25.9667
m	T	mT	M	25	st	d4	1	2	4	38	17.35
m	T	mT	M	25	st	d4	1	2	4	39	26.55
m	T	mT	M	25	st	d4	1	2	4	40	37
t	M	tM	F	25	st	d4	1	2	4	31	16.2667
t	M	tM	F	25	st	d4	1	2	4	32	11.7
t	M	tM	F	25	st	d4	1	2	4	33	11.6167
t	M	tM	F	25	st	d4	1	2	4	34	23.8167
t	M	tM	F	25	st	d4	1	2	4	35	8.45
t	M	tM	F	25	st	d4	1	2	4	36	14.0667
t	M	tM	F	25	st	d4	1	2	4	37	27.0167
t	M	tM	F	25	st	d4	1	2	4	38	11.45
t	M	tM	F	25	st	d4	1	2	4	39	14.45
t	M	tM	F	25	st	d4	1	2	4	40	18.9333
t	M	tM	M	25	st	d4	1	2	4	31	21.75
t	M	tM	M	25	st	d4	1	2	4	32	24.65
t	M	tM	M	25	st	d4	1	2	4	33	19.6667
t	M	tM	M	25	st	d4	1	2	4	34	30.25
t	M	tM	M	25	st	d4	1	2	4	35	14
t	M	tM	M	25	st	d4	1	2	4	36	15.4333
t	M	tM	M	25	st	d4	1	2	4	37	12.85
t	M	tM	M	25	st	d4	1	2	4	38	6.63333
t	M	tM	M	25	st	d4	1	2	4	39	6.51667
t	M	tM	M	25	st	d4	1	2	4	40	24.1667
m	M	mM	F	25	st	d4	1	2	4	31	27.6667
m	M	mM	F	25	st	d4	1	2	4	32	16.9833
m	M	mM	F	25	st	d4	1	2	4	33	15.0833
m	M	mM	F	25	st	d4	1	2	4	34	16.5667
m	M	mM	F	25	st	d4	1	2	4	35	25.8833
m	M	mM	F	25	st	d4	1	2	4	36	13.7167
m	M	mM	F	25	st	d4	1	2	4	37	16.5833
m	M	mM	F	25	st	d4	1	2	4	38	16.5
m	M	mM	F	25	st	d4	1	2	4	39	15.6
m	M	mM	F	25	st	d4	1	2	4	40	20.9833
m	M	mM	M	25	st	d4	1	2	4	31	14.85
m	M	mM	M	25	st	d4	1	2	4	32	13.4667
m	M	mM	M	25	st	d4	1	2	4	33	21.0667
m	M	mM	M	25	st	d4	1	2	4	34	18.05
m	M	mM	M	25	st	d4	1	2	4	35	25.8333
m	M	mM	M	25	st	d4	1	2	4	36	21.6
m	M	mM	M	25	st	d4	1	2	4	37	16.8833
m	M	mM	M	25	st	d4	1	2	4	38	27.4667
m	M	mM	M	25	st	d4	1	2	4	39	36.1167
m	M	mM	M	25	st	d4	1	2	4	40	23.3333
t	T	tT	F	25	st	d4	1	2	5	41	17.2833
t	T	tT	F	25	st	d4	1	2	5	42	22.55
t	T	tT	F	25	st	d4	1	2	5	43	36.0667
t	T	tT	F	25	st	d4	1	2	5	44	17.7167
t	T	tT	F	25	st	d4	1	2	5	45	22.7
t	T	tT	F	25	st	d4	1	2	5	46	35.65
t	T	tT	F	25	st	d4	1	2	5	47	16.8667
t	T	tT	F	25	st	d4	1	2	5	48	17.7667
t	T	tT	F	25	st	d4	1	2	5	49	24.5667
t	T	tT	F	25	st	d4	1	2	5	50	21.5833
t	T	tT	M	25	st	d4	1	2	5	41	24.15
t	T	tT	M	25	st	d4	1	2	5	42	32.4
t	T	tT	M	25	st	d4	1	2	5	43	20.65
t	T	tT	M	25	st	d4	1	2	5	44	37.0667
t	T	tT	M	25	st	d4	1	2	5	45	22.4167
t	T	tT	M	25	st	d4	1	2	5	46	36.6667
t	T	tT	M	25	st	d4	1	2	5	47	21.15
t	T	tT	M	25	st	d4	1	2	5	48	39.1
t	T	tT	M	25	st	d4	1	2	5	49	23.9167
t	T	tT	M	25	st	d4	1	2	5	50	31.8167
m	T	mT	F	25	st	d4	1	2	5	41	35.7
m	T	mT	F	25	st	d4	1	2	5	42	24.35
m	T	mT	F	25	st	d4	1	2	5	43	23
m	T	mT	F	25	st	d4	1	2	5	44	16.65
m	T	mT	F	25	st	d4	1	2	5	45	23.9
m	T	mT	F	25	st	d4	1	2	5	46	12.1333
m	T	mT	F	25	st	d4	1	2	5	47	20.6667
m	T	mT	F	25	st	d4	1	2	5	48	14.5
m	T	mT	F	25	st	d4	1	2	5	49	26.9667
m	T	mT	F	25	st	d4	1	2	5	50	24.0167
m	T	mT	M	25	st	d4	1	2	5	41	20.0667
m	T	mT	M	25	st	d4	1	2	5	42	28.5
m	T	mT	M	25	st	d4	1	2	5	43	21.8833
m	T	mT	M	25	st	d4	1	2	5	44	20.3833
m	T	mT	M	25	st	d4	1	2	5	45	18.6833
m	T	mT	M	25	st	d4	1	2	5	46	29.4333
m	T	mT	M	25	st	d4	1	2	5	47	16.2333
m	T	mT	M	25	st	d4	1	2	5	48	23.0167
m	T	mT	M	25	st	d4	1	2	5	49	26.1333
m	T	mT	M	25	st	d4	1	2	5	50	27.9833
t	M	tM	F	25	st	d4	1	2	5	41	13.5333
t	M	tM	F	25	st	d4	1	2	5	42	8.9
t	M	tM	F	25	st	d4	1	2	5	43	18.2667
t	M	tM	F	25	st	d4	1	2	5	44	10.55
t	M	tM	F	25	st	d4	1	2	5	45	15.7333
t	M	tM	F	25	st	d4	1	2	5	46	24.7833
t	M	tM	F	25	st	d4	1	2	5	47	12.95
t	M	tM	F	25	st	d4	1	2	5	48	13.8167
t	M	tM	F	25	st	d4	1	2	5	49	18.0833
t	M	tM	F	25	st	d4	1	2	5	50	19.2833
t	M	tM	M	25	st	d4	1	2	5	41	13.75
t	M	tM	M	25	st	d4	1	2	5	42	21.85
t	M	tM	M	25	st	d4	1	2	5	43	10.7833
t	M	tM	M	25	st	d4	1	2	5	44	27
t	M	tM	M	25	st	d4	1	2	5	45	25.15
t	M	tM	M	25	st	d4	1	2	5	46	19.8333
t	M	tM	M	25	st	d4	1	2	5	47	23.4333
t	M	tM	M	25	st	d4	1	2	5	48	19.35
t	M	tM	M	25	st	d4	1	2	5	49	11.0833
t	M	tM	M	25	st	d4	1	2	5	50	29.15
m	M	mM	F	25	st	d4	1	2	5	41	13.2667
m	M	mM	F	25	st	d4	1	2	5	42	26.85
m	M	mM	F	25	st	d4	1	2	5	43	11.3667
m	M	mM	F	25	st	d4	1	2	5	44	9.91667
m	M	mM	F	25	st	d4	1	2	5	45	20.55
m	M	mM	F	25	st	d4	1	2	5	46	9.85
m	M	mM	F	25	st	d4	1	2	5	47	15.9333
m	M	mM	F	25	st	d4	1	2	5	48	21.3333
m	M	mM	F	25	st	d4	1	2	5	49	11.7167
m	M	mM	F	25	st	d4	1	2	5	50	17.95
m	M	mM	M	25	st	d4	1	2	5	41	16.7333
m	M	mM	M	25	st	d4	1	2	5	42	25.2667
m	M	mM	M	25	st	d4	1	2	5	43	16
m	M	mM	M	25	st	d4	1	2	5	44	23.65
m	M	mM	M	25	st	d4	1	2	5	45	25
m	M	mM	M	25	st	d4	1	2	5	46	24.15
m	M	mM	M	25	st	d4	1	2	5	47	39.3167
m	M	mM	M	25	st	d4	1	2	5	48	22.4
m	M	mM	M	25	st	d4	1	2	5	49	23.5
m	M	mM	M	25	st	d4	1	2	5	50	13.4667
*dashed out cells are the result of step-wise model simplification
* letters in superscript indicate the multicomparison
Statistics										n	heat tolerance (min)
mean ± s.e.m.								F	tT	50	19.75 ± 0.988
									mT	50	19.772 ± 0.848
									tM	50	15.361 ± 0.682
									mM	50	15.816 ± 0.713
								M	tT	50	24.543 ± 1.001
									mT	50	22.982 ± 0.9
									tM	50	19.814 ± 0.992
									mM	50	22.413 ± 0.957
								transf			sqrt
								:mtDNA			F(1,385)=0.61, P=0.43
Linear mixed model fixed-effects: mtDNA + nDNA + sex + interactions random-effects: day + pop + batch + run								:nDNA			F(1,385)=30.48, P=6.102e-08 ***
								:sex			F(1,385)=56.56, P=3.695e-13 ***
								:mtDNA:nDNA			/
								:mtDNA:sex			/
								:nDNA:sex			/
								:mtDNA:nDNA:sex			/
effect size (partial η2) 0.01-0.05: Small 0.06-0.13: Medium ≥0.14: Large								:mtDNA			0.00156211
								:nDNA			0.0716515
								:sex			0.125266
								:mtDNA:nDNA			/
								:mtDNA:sex			/
								:nDNA:sex			/
								:mtDNA:nDNA:sex			/
final model											lmer(var ~ mt+nu+sex + (1|batch))

[truncated: 1 more sheets: Table_s11-cold]
